# Supplementary material for: Depth and substratum differentiations among coexisting herbivorous cichlids in Lake Tanganyika
Source: R Soc Open Sci. 2016 Nov 16;3(11):160229. doi: 10.1098/rsos.160229 (PMC5180107; doi:10.1098/rsos.160229)
Supplement: Additional file 1. Raw data of census survey of herbivorous cichlids at Kasenga Point in Lake Tanganyika in 1995–2006 [file rsos160229supp1.txt]

x	y	species	year	n_indiv	depth	substratum	depth_range	inclination
1	1	E. cyanostictus	1995	0	2.225	rubble	2	0
1	2	E. cyanostictus	1995	0	2.325	stone	2	3.893552864
1	3	E. cyanostictus	1995	1	2.5	stone	2	8.890812525
1	4	E. cyanostictus	1995	1	2.625	rubble	2	8.890812525
1	5	E. cyanostictus	1995	0	2.675	gravel	2	2.13700392
1	6	E. cyanostictus	1995	0	2.775	gravel	2	2.613095639
1	7	E. cyanostictus	1995	0	2.95	rubble	2	19.75075673
1	8	E. cyanostictus	1995	0	3.05	rubble	2	1.852528879
1	9	E. cyanostictus	1995	0	3.175	rubble	2	3.546450412
1	10	E. cyanostictus	1995	0	3.35	rubble	2	11.57573913
1	11	E. cyanostictus	1995	0	3.475	rubble	2	2.389615575
1	12	E. cyanostictus	1995	0	3.65	rubble	2	9.821699744
1	13	E. cyanostictus	1995	0	3.775	rubble	2	3.188864905
1	14	E. cyanostictus	1995	0	3.875	rubble	2	53.21911682
1	15	E. cyanostictus	1995	0	4.15	rubble	3	34.77244053
1	16	E. cyanostictus	1995	0	4.5	stone	3	10.43841624
1	17	E. cyanostictus	1995	0	5	rubble	3	5.356229731
1	18	E. cyanostictus	1995	0	5.475	rock	3	43.13958811
1	19	E. cyanostictus	1995	0	5.75	rock	3	62.43645523
1	20	E. cyanostictus	1995	0	6.075	rock	4	11.96148902
1	21	E. cyanostictus	1995	0	6.4	stone	4	1.931916906
1	22	E. cyanostictus	1995	0	6.6	stone	4	3.518511307
1	23	E. cyanostictus	1995	0	6.925	rock	4	4.228877825
1	24	E. cyanostictus	1995	0	7.275	rubble	4	0
1	25	E. cyanostictus	1995	0	7.55	stone	4	5.519329703
1	26	E. cyanostictus	1995	0	7.825	stone	4	0.763685066
1	27	E. cyanostictus	1995	0	8.1	rubble	5	4.759229227
1	28	E. cyanostictus	1995	0	8.5	rubble	5	3.739169438
1	29	E. cyanostictus	1995	0	8.85	stone	5	3.439071959
1	30	E. cyanostictus	1995	0	9.175	stone	5	3.29998629
1	31	E. cyanostictus	1995	0	9.55	stone	5	4.222375454
1	32	E. cyanostictus	1995	0	9.95	rock	5	7.434363899
1	33	E. cyanostictus	1995	0	10.35	rubble	6	7.434363902
1	34	E. cyanostictus	1995	0	10.675	rubble	6	47.61169891
1	35	E. cyanostictus	1995	0	11.1	stone	6	4.511991682
1	36	E. cyanostictus	1995	0	11.55	stone	6	7.617270243
1	37	E. cyanostictus	1995	0	12.025	stone	7	2.650609526
1	38	E. cyanostictus	1995	0	12.475	sand	7	2.201925241
1	39	E. cyanostictus	1995	0	12.725	rubble	7	11.19216041
1	40	E. cyanostictus	1995	0	13.025	sand	7	2.163588588
2	1	E. cyanostictus	1995	0	2.25	rock	2	3.551051373
2	2	E. cyanostictus	1995	0	2.4	rubble	2	6.651375415
2	3	E. cyanostictus	1995	0	2.575	rubble	2	5.850358176
2	4	E. cyanostictus	1995	1	2.675	rubble	2	1.920060584
2	5	E. cyanostictus	1995	0	2.725	gravel	2	3.887462127
2	6	E. cyanostictus	1995	0	2.875	gravel	2	11.16053977
2	7	E. cyanostictus	1995	0	3	rubble	2	3.755602967
2	8	E. cyanostictus	1995	0	3.025	stone	2	1.991794543
2	9	E. cyanostictus	1995	0	3.1	stone	2	42.75239648
2	10	E. cyanostictus	1995	0	3.35	rubble	2	6.877414888
2	11	E. cyanostictus	1995	0	3.55	stone	2	13.84868842
2	12	E. cyanostictus	1995	0	3.675	rubble	2	8.490815031
2	13	E. cyanostictus	1995	0	3.825	stone	2	1.502801766
2	14	E. cyanostictus	1995	0	3.925	stone	2	3.298813043
2	15	E. cyanostictus	1995	0	4.125	stone	3	9.912989896
2	16	E. cyanostictus	1995	0	4.575	rock	3	11.63575834
2	17	E. cyanostictus	1995	0	5.075	rubble	3	5.924345776
2	18	E. cyanostictus	1995	0	5.475	stone	3	9.404277154
2	19	E. cyanostictus	1995	0	5.825	stone	3	53.15639782
2	20	E. cyanostictus	1995	0	6.15	rock	4	49.67117542
2	21	E. cyanostictus	1995	0	6.525	rock	4	7.133341196
2	22	E. cyanostictus	1995	0	6.8	rock	4	1.58513214
2	23	E. cyanostictus	1995	0	7	stone	4	10.02054508
2	24	E. cyanostictus	1995	0	7.325	stone	4	30.51939509
2	25	E. cyanostictus	1995	0	7.625	rubble	4	55.35745938
2	26	E. cyanostictus	1995	0	7.9	rubble	4	25.88214902
2	27	E. cyanostictus	1995	0	8.2	rubble	5	24.64197691
2	28	E. cyanostictus	1995	0	8.525	stone	5	3.239585835
2	29	E. cyanostictus	1995	0	8.9	rubble	5	6.319792224
2	30	E. cyanostictus	1995	0	9.275	stone	5	4.227139535
2	31	E. cyanostictus	1995	0	9.625	stone	5	18.04873632
2	32	E. cyanostictus	1995	0	9.975	rubble	5	7.234514312
2	33	E. cyanostictus	1995	0	10.375	rubble	6	9.066603578
2	34	E. cyanostictus	1995	0	10.75	rubble	6	3.085633406
2	35	E. cyanostictus	1995	0	11.175	stone	6	2.719532872
2	36	E. cyanostictus	1995	0	11.65	stone	6	2.455624481
2	37	E. cyanostictus	1995	0	12.05	sand	7	3.404229534
2	38	E. cyanostictus	1995	0	12.45	rubble	7	9.477190715
2	39	E. cyanostictus	1995	0	12.775	stone	7	3.187810467
2	40	E. cyanostictus	1995	0	13.1	stone	7	3.800871074
3	1	E. cyanostictus	1995	0	2.25	stone	2	13.18292423
3	2	E. cyanostictus	1995	0	2.375	rubble	2	4.15715913
3	3	E. cyanostictus	1995	1	2.575	stone	2	12.40994721
3	4	E. cyanostictus	1995	0	2.7	gravel	2	0
3	5	E. cyanostictus	1995	0	2.775	gravel	2	6.186935757
3	6	E. cyanostictus	1995	0	2.9	rubble	2	3.142489934
3	7	E. cyanostictus	1995	0	3.025	rubble	2	3.083516479
3	8	E. cyanostictus	1995	0	3.125	rubble	2	1.51667414
3	9	E. cyanostictus	1995	0	3.175	stone	2	8.566786105
3	10	E. cyanostictus	1995	0	3.4	rock	2	11.7543764
3	11	E. cyanostictus	1995	0	3.65	rock	2	0
3	12	E. cyanostictus	1995	0	3.725	stone	2	5.633031541
3	13	E. cyanostictus	1995	0	3.9	stone	2	74.38306296
3	14	E. cyanostictus	1995	0	4.075	rubble	3	3.120101102
3	15	E. cyanostictus	1995	0	4.275	rubble	3	9.71435531
3	16	E. cyanostictus	1995	0	4.725	stone	3	5.536324374
3	17	E. cyanostictus	1995	0	5.15	stone	3	6.490175182
3	18	E. cyanostictus	1995	0	5.5	stone	3	7.708671881
3	19	E. cyanostictus	1995	0	5.9	stone	3	14.54647651
3	20	E. cyanostictus	1995	0	6.3	rock	4	40.09026725
3	21	E. cyanostictus	1995	0	6.625	stone	4	12.13644389
3	22	E. cyanostictus	1995	0	6.775	rubble	4	2.295690778
3	23	E. cyanostictus	1995	0	6.975	stone	4	5.752460251
3	24	E. cyanostictus	1995	0	7.325	stone	4	9.486994224
3	25	E. cyanostictus	1995	0	7.65	rock	4	3.944590697
3	26	E. cyanostictus	1995	0	7.925	stone	4	25.14473744
3	27	E. cyanostictus	1995	0	8.225	stone	5	50.78917019
3	28	E. cyanostictus	1995	0	8.575	rubble	5	4.355475886
3	29	E. cyanostictus	1995	0	8.925	rubble	5	15.54649171
3	30	E. cyanostictus	1995	0	9.275	rubble	5	3.098400319
3	31	E. cyanostictus	1995	0	9.675	stone	5	7.160594033
3	32	E. cyanostictus	1995	0	10.025	rubble	6	20.27652926
3	33	E. cyanostictus	1995	0	10.4	rubble	6	4.221376461
3	34	E. cyanostictus	1995	0	10.825	rubble	6	6.807303699
3	35	E. cyanostictus	1995	0	11.225	rubble	6	8.9821377
3	36	E. cyanostictus	1995	0	11.675	rock	6	3.160516027
3	37	E. cyanostictus	1995	0	12.1	stone	7	3.183837758
3	38	E. cyanostictus	1995	0	12.475	stone	7	3.922630331
3	39	E. cyanostictus	1995	0	12.825	rubble	7	7.458636949
3	40	E. cyanostictus	1995	0	13.2	rubble	7	10.70286396
4	1	E. cyanostictus	1995	0	2.325	stone	2	2.507933578
4	2	E. cyanostictus	1995	0	2.45	rubble	2	25.27116524
4	3	E. cyanostictus	1995	0	2.625	rubble	2	7.044895078
4	4	E. cyanostictus	1995	0	2.725	rubble	2	0
4	5	E. cyanostictus	1995	2	2.8	stone	2	3.968526497
4	6	E. cyanostictus	1995	0	2.9	rubble	2	3.883245505
4	7	E. cyanostictus	1995	0	3.025	stone	2	8.940746031
4	8	E. cyanostictus	1995	0	3.175	rubble	2	6.711943625
4	9	E. cyanostictus	1995	0	3.3	rubble	2	2.669721951
4	10	E. cyanostictus	1995	0	3.475	rubble	2	8.558939649
4	11	E. cyanostictus	1995	0	3.675	stone	2	7.197413363
4	12	E. cyanostictus	1995	0	3.8	stone	2	1.430936745
4	13	E. cyanostictus	1995	0	3.975	rubble	2	67.36427579
4	14	E. cyanostictus	1995	0	4.175	rock	3	0
4	15	E. cyanostictus	1995	0	4.45	rubble	3	8.483455092
4	16	E. cyanostictus	1995	0	4.825	rubble	3	12.94560764
4	17	E. cyanostictus	1995	0	5.225	stone	3	14.78310609
4	18	E. cyanostictus	1995	0	5.575	rock	3	68.55194418
4	19	E. cyanostictus	1995	0	5.95	stone	3	13.59073247
4	20	E. cyanostictus	1995	0	6.35	stone	4	7.096602697
4	21	E. cyanostictus	1995	0	6.575	rock	4	2.749161959
4	22	E. cyanostictus	1995	0	6.7	rubble	4	0.897965912
4	23	E. cyanostictus	1995	0	6.975	stone	4	5.860259156
4	24	E. cyanostictus	1995	0	7.375	stone	4	32.46259472
4	25	E. cyanostictus	1995	0	7.725	rubble	4	8.886171306
4	26	E. cyanostictus	1995	0	7.975	rubble	4	3.662992458
4	27	E. cyanostictus	1995	0	8.275	stone	5	16.02751699
4	28	E. cyanostictus	1995	0	8.675	stone	5	3.574084541
4	29	E. cyanostictus	1995	0	8.925	rubble	5	10.06370048
4	30	E. cyanostictus	1995	0	9.3	stone	5	4.733978249
4	31	E. cyanostictus	1995	0	9.825	rubble	5	4.041243647
4	32	E. cyanostictus	1995	0	10.15	rubble	6	5.104968267
4	33	E. cyanostictus	1995	0	10.5	rubble	6	4.025092049
4	34	E. cyanostictus	1995	0	10.925	rubble	6	31.0209062
4	35	E. cyanostictus	1995	0	11.325	stone	6	4.01798388
4	36	E. cyanostictus	1995	0	11.7	stone	6	65.35026042
4	37	E. cyanostictus	1995	0	12.125	rock	7	3.154207848
4	38	E. cyanostictus	1995	0	12.525	sand	7	2.257618237
4	39	E. cyanostictus	1995	0	12.825	sand	7	6.52721657
4	40	E. cyanostictus	1995	0	13.225	rubble	7	4.013475177
5	1	E. cyanostictus	1995	0	2.4	rubble	2	4.966126373
5	2	E. cyanostictus	1995	0	2.575	gravel	2	2.38141971
5	3	E. cyanostictus	1995	0	2.675	gravel	2	3.962294701
5	4	E. cyanostictus	1995	0	2.775	gravel	2	2.377024019
5	5	E. cyanostictus	1995	0	2.925	rubble	2	4.00222111
5	6	E. cyanostictus	1995	0	3.025	rock	2	7.861444869
5	7	E. cyanostictus	1995	0	3.125	rubble	2	3.996276026
5	8	E. cyanostictus	1995	0	3.25	stone	2	8.819044505
5	9	E. cyanostictus	1995	0	3.35	stone	2	10.08874656
5	10	E. cyanostictus	1995	0	3.5	stone	2	83.28781747
5	11	E. cyanostictus	1995	0	3.7	stone	2	2.198199761
5	12	E. cyanostictus	1995	0	3.875	rubble	2	19.59941136
5	13	E. cyanostictus	1995	0	4	rubble	2	11.10583373
5	14	E. cyanostictus	1995	0	4.225	rubble	3	28.21079882
5	15	E. cyanostictus	1995	0	4.625	rubble	3	88.4748141
5	16	E. cyanostictus	1995	0	4.975	rubble	3	22.60828853
5	17	E. cyanostictus	1995	0	5.35	rock	3	7.386447323
5	18	E. cyanostictus	1995	0	5.7	rubble	3	9.582577482
5	19	E. cyanostictus	1995	0	6.075	rock	4	5.436577019
5	20	E. cyanostictus	1995	0	6.45	stone	4	1.897203635
5	21	E. cyanostictus	1995	0	6.6	rubble	4	14.41245528
5	22	E. cyanostictus	1995	0	6.75	rubble	4	5.437532007
5	23	E. cyanostictus	1995	0	7.075	stone	4	8.65477864
5	24	E. cyanostictus	1995	0	7.45	rubble	4	7.477079291
5	25	E. cyanostictus	1995	0	7.75	stone	4	58.28033219
5	26	E. cyanostictus	1995	0	8.025	rubble	5	1.076400206
5	27	E. cyanostictus	1995	0	8.35	stone	5	4.320987995
5	28	E. cyanostictus	1995	0	8.725	rubble	5	4.197967687
5	29	E. cyanostictus	1995	0	9.025	stone	5	1.094542519
5	30	E. cyanostictus	1995	0	9.375	stone	5	2.880071529
5	31	E. cyanostictus	1995	0	9.85	rubble	5	73.15019008
5	32	E. cyanostictus	1995	0	10.2	rock	6	2.816149278
5	33	E. cyanostictus	1995	0	10.575	rubble	6	4.700115264
5	34	E. cyanostictus	1995	0	11.05	stone	6	6.353128909
5	35	E. cyanostictus	1995	0	11.475	stone	6	7.413146511
5	36	E. cyanostictus	1995	0	11.85	rubble	6	20.64054322
5	37	E. cyanostictus	1995	0	12.225	sand	7	4.288417119
5	38	E. cyanostictus	1995	0	12.6	sand	7	35.83644602
5	39	E. cyanostictus	1995	0	12.9	sand	7	39.14620968
5	40	E. cyanostictus	1995	0	13.175	stone	7	6.591798311
6	1	E. cyanostictus	1995	0	2.45	gravel	2	12.8535967
6	2	E. cyanostictus	1995	2	2.6	gravel	2	5.020644057
6	3	E. cyanostictus	1995	0	2.725	rubble	2	0
6	4	E. cyanostictus	1995	0	2.825	rubble	2	7.997234321
6	5	E. cyanostictus	1995	0	2.975	rubble	2	5.462143942
6	6	E. cyanostictus	1995	0	3.075	stone	2	1.616061762
6	7	E. cyanostictus	1995	1	3.175	stone	2	6.007414523
6	8	E. cyanostictus	1995	0	3.325	stone	2	2.561982431
6	9	E. cyanostictus	1995	0	3.475	rubble	2	2.200256011
6	10	E. cyanostictus	1995	0	3.6	rubble	2	3.173860487
6	11	E. cyanostictus	1995	0	3.775	stone	2	77.4131029
6	12	E. cyanostictus	1995	0	3.975	rubble	2	2.045375305
6	13	E. cyanostictus	1995	0	4.125	stone	3	1.632813165
6	14	E. cyanostictus	1995	0	4.4	rubble	3	8.752460897
6	15	E. cyanostictus	1995	0	4.8	rubble	3	6.449115919
6	16	E. cyanostictus	1995	0	5.1	rubble	3	5.574287279
6	17	E. cyanostictus	1995	0	5.45	stone	3	9.874677892
6	18	E. cyanostictus	1995	0	5.85	stone	3	5.074517567
6	19	E. cyanostictus	1995	0	6.15	stone	4	7.14961459
6	20	E. cyanostictus	1995	0	6.45	stone	4	13.05663994
6	21	E. cyanostictus	1995	0	6.675	rubble	4	1.704660799
6	22	E. cyanostictus	1995	0	6.85	rubble	4	4.906983634
6	23	E. cyanostictus	1995	0	7.175	rubble	4	6.306867316
6	24	E. cyanostictus	1995	0	7.475	rubble	4	3.734785305
6	25	E. cyanostictus	1995	0	7.775	stone	4	11.17274544
6	26	E. cyanostictus	1995	0	8.125	stone	5	6.654777141
6	27	E. cyanostictus	1995	0	8.4	rubble	5	11.13917191
6	28	E. cyanostictus	1995	0	8.775	rubble	5	2.51683032
6	29	E. cyanostictus	1995	0	9.175	stone	5	3.923510081
6	30	E. cyanostictus	1995	0	9.45	rubble	5	5.590506572
6	31	E. cyanostictus	1995	0	9.85	rubble	5	3.390833943
6	32	E. cyanostictus	1995	0	10.275	stone	6	4.868918697
6	33	E. cyanostictus	1995	0	10.65	stone	6	3.096653682
6	34	E. cyanostictus	1995	0	11.15	sand	6	9.485308174
6	35	E. cyanostictus	1995	0	11.6	rubble	6	3.992805547
6	36	E. cyanostictus	1995	0	11.975	rubble	6	12.45133067
6	37	E. cyanostictus	1995	0	12.35	rubble	7	8.603142328
6	38	E. cyanostictus	1995	0	12.7	rubble	7	35.10208761
6	39	E. cyanostictus	1995	0	13.025	rubble	7	38.26979234
6	40	E. cyanostictus	1995	0	13.275	rubble	7	2.005546616
7	1	E. cyanostictus	1995	0	2.5	gravel	2	0
7	2	E. cyanostictus	1995	2	2.625	gravel	2	5.020644047
7	3	E. cyanostictus	1995	1	2.8	stone	2	4.274529848
7	4	E. cyanostictus	1995	0	2.875	rubble	2	4.301595844
7	5	E. cyanostictus	1995	0	2.95	rubble	2	2.298533481
7	6	E. cyanostictus	1995	0	3.025	stone	2	2.301394675
7	7	E. cyanostictus	1995	1	3.1	rubble	2	2.607640893
7	8	E. cyanostictus	1995	0	3.25	rubble	2	5.260893475
7	9	E. cyanostictus	1995	0	3.45	stone	2	4.975072249
7	10	E. cyanostictus	1995	0	3.625	rubble	2	2.982804174
7	11	E. cyanostictus	1995	0	3.825	rubble	2	6.938971552
7	12	E. cyanostictus	1995	0	4.025	rock	3	11.35287478
7	13	E. cyanostictus	1995	0	4.3	stone	3	42.60104696
7	14	E. cyanostictus	1995	0	4.625	rubble	3	10.13614595
7	15	E. cyanostictus	1995	0	4.875	rubble	3	6.357025478
7	16	E. cyanostictus	1995	0	5.15	rubble	3	6.002587014
7	17	E. cyanostictus	1995	0	5.525	stone	3	6.881278552
7	18	E. cyanostictus	1995	0	5.9	stone	3	12.01181808
7	19	E. cyanostictus	1995	0	6.15	stone	4	1.775010377
7	20	E. cyanostictus	1995	0	6.4	stone	4	59.38345366
7	21	E. cyanostictus	1995	0	6.65	rubble	4	80.77312722
7	22	E. cyanostictus	1995	0	6.875	stone	4	4.974726503
7	23	E. cyanostictus	1995	0	7.2	rubble	4	10.48403331
7	24	E. cyanostictus	1995	0	7.5	rubble	4	1.118360795
7	25	E. cyanostictus	1995	0	7.825	rock	4	3.823618996
7	26	E. cyanostictus	1995	0	8.15	rubble	5	1.158048092
7	27	E. cyanostictus	1995	0	8.425	stone	5	37.05948649
7	28	E. cyanostictus	1995	0	8.85	stone	5	2.864016915
7	29	E. cyanostictus	1995	0	9.275	stone	5	2.987759876
7	30	E. cyanostictus	1995	0	9.525	rubble	5	4.486700851
7	31	E. cyanostictus	1995	0	9.875	rubble	5	4.006464033
7	32	E. cyanostictus	1995	0	10.35	stone	6	6.61223793
7	33	E. cyanostictus	1995	0	10.8	stone	6	7.707911683
7	34	E. cyanostictus	1995	0	11.3	rubble	6	2.910195227
7	35	E. cyanostictus	1995	0	11.65	rubble	6	19.49572243
7	36	E. cyanostictus	1995	0	11.925	sand	6	35.41453294
7	37	E. cyanostictus	1995	0	12.325	rubble	7	26.88659001
7	38	E. cyanostictus	1995	0	12.7	rubble	7	5.867587379
7	39	E. cyanostictus	1995	0	13.025	rubble	7	27.69812339
7	40	E. cyanostictus	1995	0	13.35	rubble	7	1.893108124
8	1	E. cyanostictus	1995	0	2.525	gravel	2	0
8	2	E. cyanostictus	1995	0	2.7	gravel	2	12.01355471
8	3	E. cyanostictus	1995	0	2.875	rubble	2	4.199662868
8	4	E. cyanostictus	1995	0	2.9	rubble	2	0
8	5	E. cyanostictus	1995	0	2.975	rubble	2	2.284738227
8	6	E. cyanostictus	1995	1	3.05	stone	2	2.479352486
8	7	E. cyanostictus	1995	0	3.075	rubble	2	4.786896061
8	8	E. cyanostictus	1995	0	3.225	stone	2	6.850294191
8	9	E. cyanostictus	1995	0	3.35	rubble	2	16.42317363
8	10	E. cyanostictus	1995	0	3.5	stone	2	7.576516568
8	11	E. cyanostictus	1995	0	3.825	stone	2	16.68818041
8	12	E. cyanostictus	1995	0	4.125	stone	3	2.038169525
8	13	E. cyanostictus	1995	0	4.45	stone	3	6.853220149
8	14	E. cyanostictus	1995	0	4.7	rubble	3	3.535040383
8	15	E. cyanostictus	1995	0	4.9	rubble	3	54.5067754
8	16	E. cyanostictus	1995	0	5.225	stone	3	11.07775905
8	17	E. cyanostictus	1995	0	5.55	stone	3	15.20589277
8	18	E. cyanostictus	1995	0	5.875	stone	3	5.218827243
8	19	E. cyanostictus	1995	0	6.2	stone	4	47.78947373
8	20	E. cyanostictus	1995	0	6.5	stone	4	43.06082371
8	21	E. cyanostictus	1995	0	6.75	stone	4	1.936952941
8	22	E. cyanostictus	1995	0	6.975	stone	4	21.54448235
8	23	E. cyanostictus	1995	0	7.25	stone	4	6.827093129
8	24	E. cyanostictus	1995	0	7.6	stone	4	55.64089477
8	25	E. cyanostictus	1995	0	7.925	stone	4	12.12946843
8	26	E. cyanostictus	1995	0	8.2	rubble	5	14.74027198
8	27	E. cyanostictus	1995	0	8.6	rubble	5	6.294508446
8	28	E. cyanostictus	1995	0	8.95	rubble	5	4.293318847
8	29	E. cyanostictus	1995	0	9.25	stone	5	4.265464422
8	30	E. cyanostictus	1995	0	9.55	rock	5	0.924617699
8	31	E. cyanostictus	1995	0	9.9	rock	5	3.870164457
8	32	E. cyanostictus	1995	0	10.4	stone	6	3.817386451
8	33	E. cyanostictus	1995	0	10.85	stone	6	3.037283823
8	34	E. cyanostictus	1995	0	11.3	rock	6	14.65894958
8	35	E. cyanostictus	1995	0	11.7	sand	6	0.795678018
8	36	E. cyanostictus	1995	0	11.95	rubble	6	6.995134443
8	37	E. cyanostictus	1995	0	12.275	sand	7	4.066449383
8	38	E. cyanostictus	1995	0	12.675	rock	7	19.61860168
8	39	E. cyanostictus	1995	0	13	rubble	7	23.0992795
8	40	E. cyanostictus	1995	0	13.35	rubble	7	5.316523654
9	1	E. cyanostictus	1995	0	2.6	gravel	2	4.767433901
9	2	E. cyanostictus	1995	0	2.75	gravel	2	12.01355465
9	3	E. cyanostictus	1995	1	2.875	rubble	2	1.559407645
9	4	E. cyanostictus	1995	0	2.9	stone	2	0
9	5	E. cyanostictus	1995	0	2.95	stone	2	5.356947481
9	6	E. cyanostictus	1995	0	3.025	rubble	2	2.51220635
9	7	E. cyanostictus	1995	2	3.1	rubble	2	1.47662362
9	8	E. cyanostictus	1995	2	3.275	stone	2	59.55581217
9	9	E. cyanostictus	1995	0	3.375	rubble	2	2.4011115
9	10	E. cyanostictus	1995	0	3.525	rock	2	11.49772574
9	11	E. cyanostictus	1995	0	3.875	stone	2	13.87352024
9	12	E. cyanostictus	1995	0	4.2	rubble	3	25.03766787
9	13	E. cyanostictus	1995	0	4.525	rubble	3	9.478493615
9	14	E. cyanostictus	1995	0	4.775	rubble	3	1.622219824
9	15	E. cyanostictus	1995	0	5.025	stone	3	59.75389893
9	16	E. cyanostictus	1995	0	5.3	stone	3	28.35470277
9	17	E. cyanostictus	1995	0	5.525	stone	3	4.9272431
9	18	E. cyanostictus	1995	0	5.925	stone	3	8.053754333
9	19	E. cyanostictus	1995	0	6.35	rubble	4	31.05515039
9	20	E. cyanostictus	1995	0	6.6	stone	4	28.39328179
9	21	E. cyanostictus	1995	0	6.85	stone	4	20.56457679
9	22	E. cyanostictus	1995	0	7.1	stone	4	4.306403311
9	23	E. cyanostictus	1995	0	7.35	stone	4	3.857987645
9	24	E. cyanostictus	1995	0	7.675	stone	4	4.897893634
9	25	E. cyanostictus	1995	0	8.025	stone	5	3.079390858
9	26	E. cyanostictus	1995	0	8.325	stone	5	11.98809566
9	27	E. cyanostictus	1995	0	8.7	stone	5	3.973415933
9	28	E. cyanostictus	1995	0	9.05	stone	5	0.908568777
9	29	E. cyanostictus	1995	0	9.3	stone	5	51.00012982
9	30	E. cyanostictus	1995	0	9.625	rubble	5	79.30309844
9	31	E. cyanostictus	1995	0	10.025	sand	6	4.077989255
9	32	E. cyanostictus	1995	0	10.45	stone	6	4.751249635
9	33	E. cyanostictus	1995	0	10.875	stone	6	1.974373005
9	34	E. cyanostictus	1995	0	11.35	stone	6	2.845199689
9	35	E. cyanostictus	1995	0	11.8	rubble	6	3.879610329
9	36	E. cyanostictus	1995	0	12.05	sand	7	0.647461056
9	37	E. cyanostictus	1995	0	12.325	stone	7	11.46955139
9	38	E. cyanostictus	1995	0	12.7	sand	7	7.528289488
9	39	E. cyanostictus	1995	0	13.025	sand	7	4.94979238
9	40	E. cyanostictus	1995	0	13.4	rubble	7	11.93151702
10	1	E. cyanostictus	1995	0	2.7	gravel	2	4.767433895
10	2	E. cyanostictus	1995	1	2.8	rubble	2	4.619720558
10	3	E. cyanostictus	1995	0	2.875	stone	2	4.669179643
10	4	E. cyanostictus	1995	0	2.975	stone	2	0
10	5	E. cyanostictus	1995	0	3.05	stone	2	87.33470706
10	6	E. cyanostictus	1995	0	3.025	rubble	2	44.48018211
10	7	E. cyanostictus	1995	0	3.125	rubble	2	6.889460086
10	8	E. cyanostictus	1995	0	3.35	stone	2	19.16969894
10	9	E. cyanostictus	1995	0	3.5	stone	2	6.966977845
10	10	E. cyanostictus	1995	0	3.725	stone	2	62.59218355
10	11	E. cyanostictus	1995	0	4.025	stone	3	16.0492585
10	12	E. cyanostictus	1995	0	4.25	rubble	3	15.54422162
10	13	E. cyanostictus	1995	0	4.55	rubble	3	12.55253139
10	14	E. cyanostictus	1995	0	4.85	rubble	3	13.34968884
10	15	E. cyanostictus	1995	0	5.075	stone	3	12.30482743
10	16	E. cyanostictus	1995	0	5.275	stone	3	2.500549801
10	17	E. cyanostictus	1995	0	5.55	stone	3	15.97734535
10	18	E. cyanostictus	1995	0	5.975	stone	3	5.360887672
10	19	E. cyanostictus	1995	0	6.375	rock	4	9.067159283
10	20	E. cyanostictus	1995	0	6.675	stone	4	1.549850211
10	21	E. cyanostictus	1995	0	6.875	stone	4	19.69122414
10	22	E. cyanostictus	1995	0	7.075	stone	4	4.449057894
10	23	E. cyanostictus	1995	0	7.4	rubble	4	11.18577301
10	24	E. cyanostictus	1995	0	7.675	stone	4	3.920885551
10	25	E. cyanostictus	1995	0	7.95	rock	4	7.194478456
10	26	E. cyanostictus	1995	0	8.325	rubble	5	2.714184014
10	27	E. cyanostictus	1995	0	8.675	stone	5	8.811948398
10	28	E. cyanostictus	1995	0	9.025	stone	5	8.467610589
10	29	E. cyanostictus	1995	0	9.325	rubble	5	26.32637905
10	30	E. cyanostictus	1995	0	9.625	rubble	5	16.58337679
10	31	E. cyanostictus	1995	0	10	sand	5	70.48998822
10	32	E. cyanostictus	1995	0	10.425	stone	6	4.968785687
10	33	E. cyanostictus	1995	0	11	stone	6	2.504099514
10	34	E. cyanostictus	1995	0	11.5	stone	6	6.193004006
10	35	E. cyanostictus	1995	0	11.8	sand	6	6.996255338
10	36	E. cyanostictus	1995	0	12.05	rubble	7	0.736038035
10	37	E. cyanostictus	1995	0	12.35	sand	7	3.99051404
10	38	E. cyanostictus	1995	0	12.7	rubble	7	1.801365442
10	39	E. cyanostictus	1995	0	13.025	stone	7	5.258238788
10	40	E. cyanostictus	1995	0	13.4	rubble	7	7.412922161
1	1	I. loocki	1995	0	2.225	rubble	2	0
1	2	I. loocki	1995	0	2.325	stone	2	3.893552864
1	3	I. loocki	1995	0	2.5	stone	2	8.890812525
1	4	I. loocki	1995	0	2.625	rubble	2	8.890812525
1	5	I. loocki	1995	0	2.675	gravel	2	2.13700392
1	6	I. loocki	1995	0	2.775	gravel	2	2.613095639
1	7	I. loocki	1995	0	2.95	rubble	2	19.75075673
1	8	I. loocki	1995	0	3.05	rubble	2	1.852528879
1	9	I. loocki	1995	0	3.175	rubble	2	3.546450412
1	10	I. loocki	1995	0	3.35	rubble	2	11.57573913
1	11	I. loocki	1995	0	3.475	rubble	2	2.389615575
1	12	I. loocki	1995	0	3.65	rubble	2	9.821699744
1	13	I. loocki	1995	0	3.775	rubble	2	3.188864905
1	14	I. loocki	1995	0	3.875	rubble	2	53.21911682
1	15	I. loocki	1995	0	4.15	rubble	3	34.77244053
1	16	I. loocki	1995	0	4.5	stone	3	10.43841624
1	17	I. loocki	1995	0	5	rubble	3	5.356229731
1	18	I. loocki	1995	0	5.475	rock	3	43.13958811
1	19	I. loocki	1995	0	5.75	rock	3	62.43645523
1	20	I. loocki	1995	0	6.075	rock	4	11.96148902
1	21	I. loocki	1995	0	6.4	stone	4	1.931916906
1	22	I. loocki	1995	0	6.6	stone	4	3.518511307
1	23	I. loocki	1995	0	6.925	rock	4	4.228877825
1	24	I. loocki	1995	0	7.275	rubble	4	0
1	25	I. loocki	1995	0	7.55	stone	4	5.519329703
1	26	I. loocki	1995	0	7.825	stone	4	0.763685066
1	27	I. loocki	1995	0	8.1	rubble	5	4.759229227
1	28	I. loocki	1995	0	8.5	rubble	5	3.739169438
1	29	I. loocki	1995	0	8.85	stone	5	3.439071959
1	30	I. loocki	1995	0	9.175	stone	5	3.29998629
1	31	I. loocki	1995	0	9.55	stone	5	4.222375454
1	32	I. loocki	1995	0	9.95	rock	5	7.434363899
1	33	I. loocki	1995	0	10.35	rubble	6	7.434363902
1	34	I. loocki	1995	0	10.675	rubble	6	47.61169891
1	35	I. loocki	1995	0	11.1	stone	6	4.511991682
1	36	I. loocki	1995	0	11.55	stone	6	7.617270243
1	37	I. loocki	1995	0	12.025	stone	7	2.650609526
1	38	I. loocki	1995	0	12.475	sand	7	2.201925241
1	39	I. loocki	1995	0	12.725	rubble	7	11.19216041
1	40	I. loocki	1995	0	13.025	sand	7	2.163588588
2	1	I. loocki	1995	0	2.25	rock	2	3.551051373
2	2	I. loocki	1995	0	2.4	rubble	2	6.651375415
2	3	I. loocki	1995	0	2.575	rubble	2	5.850358176
2	4	I. loocki	1995	0	2.675	rubble	2	1.920060584
2	5	I. loocki	1995	0	2.725	gravel	2	3.887462127
2	6	I. loocki	1995	0	2.875	gravel	2	11.16053977
2	7	I. loocki	1995	0	3	rubble	2	3.755602967
2	8	I. loocki	1995	0	3.025	stone	2	1.991794543
2	9	I. loocki	1995	0	3.1	stone	2	42.75239648
2	10	I. loocki	1995	0	3.35	rubble	2	6.877414888
2	11	I. loocki	1995	0	3.55	stone	2	13.84868842
2	12	I. loocki	1995	0	3.675	rubble	2	8.490815031
2	13	I. loocki	1995	0	3.825	stone	2	1.502801766
2	14	I. loocki	1995	0	3.925	stone	2	3.298813043
2	15	I. loocki	1995	0	4.125	stone	3	9.912989896
2	16	I. loocki	1995	0	4.575	rock	3	11.63575834
2	17	I. loocki	1995	0	5.075	rubble	3	5.924345776
2	18	I. loocki	1995	0	5.475	stone	3	9.404277154
2	19	I. loocki	1995	0	5.825	stone	3	53.15639782
2	20	I. loocki	1995	0	6.15	rock	4	49.67117542
2	21	I. loocki	1995	0	6.525	rock	4	7.133341196
2	22	I. loocki	1995	0	6.8	rock	4	1.58513214
2	23	I. loocki	1995	0	7	stone	4	10.02054508
2	24	I. loocki	1995	0	7.325	stone	4	30.51939509
2	25	I. loocki	1995	0	7.625	rubble	4	55.35745938
2	26	I. loocki	1995	0	7.9	rubble	4	25.88214902
2	27	I. loocki	1995	0	8.2	rubble	5	24.64197691
2	28	I. loocki	1995	0	8.525	stone	5	3.239585835
2	29	I. loocki	1995	0	8.9	rubble	5	6.319792224
2	30	I. loocki	1995	0	9.275	stone	5	4.227139535
2	31	I. loocki	1995	0	9.625	stone	5	18.04873632
2	32	I. loocki	1995	0	9.975	rubble	5	7.234514312
2	33	I. loocki	1995	0	10.375	rubble	6	9.066603578
2	34	I. loocki	1995	0	10.75	rubble	6	3.085633406
2	35	I. loocki	1995	0	11.175	stone	6	2.719532872
2	36	I. loocki	1995	0	11.65	stone	6	2.455624481
2	37	I. loocki	1995	0	12.05	sand	7	3.404229534
2	38	I. loocki	1995	0	12.45	rubble	7	9.477190715
2	39	I. loocki	1995	0	12.775	stone	7	3.187810467
2	40	I. loocki	1995	0	13.1	stone	7	3.800871074
3	1	I. loocki	1995	0	2.25	stone	2	13.18292423
3	2	I. loocki	1995	0	2.375	rubble	2	4.15715913
3	3	I. loocki	1995	0	2.575	stone	2	12.40994721
3	4	I. loocki	1995	0	2.7	gravel	2	0
3	5	I. loocki	1995	0	2.775	gravel	2	6.186935757
3	6	I. loocki	1995	0	2.9	rubble	2	3.142489934
3	7	I. loocki	1995	0	3.025	rubble	2	3.083516479
3	8	I. loocki	1995	0	3.125	rubble	2	1.51667414
3	9	I. loocki	1995	0	3.175	stone	2	8.566786105
3	10	I. loocki	1995	0	3.4	rock	2	11.7543764
3	11	I. loocki	1995	0	3.65	rock	2	0
3	12	I. loocki	1995	0	3.725	stone	2	5.633031541
3	13	I. loocki	1995	0	3.9	stone	2	74.38306296
3	14	I. loocki	1995	0	4.075	rubble	3	3.120101102
3	15	I. loocki	1995	0	4.275	rubble	3	9.71435531
3	16	I. loocki	1995	0	4.725	stone	3	5.536324374
3	17	I. loocki	1995	0	5.15	stone	3	6.490175182
3	18	I. loocki	1995	0	5.5	stone	3	7.708671881
3	19	I. loocki	1995	0	5.9	stone	3	14.54647651
3	20	I. loocki	1995	0	6.3	rock	4	40.09026725
3	21	I. loocki	1995	0	6.625	stone	4	12.13644389
3	22	I. loocki	1995	0	6.775	rubble	4	2.295690778
3	23	I. loocki	1995	0	6.975	stone	4	5.752460251
3	24	I. loocki	1995	0	7.325	stone	4	9.486994224
3	25	I. loocki	1995	0	7.65	rock	4	3.944590697
3	26	I. loocki	1995	0	7.925	stone	4	25.14473744
3	27	I. loocki	1995	0	8.225	stone	5	50.78917019
3	28	I. loocki	1995	0	8.575	rubble	5	4.355475886
3	29	I. loocki	1995	0	8.925	rubble	5	15.54649171
3	30	I. loocki	1995	0	9.275	rubble	5	3.098400319
3	31	I. loocki	1995	0	9.675	stone	5	7.160594033
3	32	I. loocki	1995	0	10.025	rubble	6	20.27652926
3	33	I. loocki	1995	0	10.4	rubble	6	4.221376461
3	34	I. loocki	1995	0	10.825	rubble	6	6.807303699
3	35	I. loocki	1995	0	11.225	rubble	6	8.9821377
3	36	I. loocki	1995	0	11.675	rock	6	3.160516027
3	37	I. loocki	1995	0	12.1	stone	7	3.183837758
3	38	I. loocki	1995	0	12.475	stone	7	3.922630331
3	39	I. loocki	1995	0	12.825	rubble	7	7.458636949
3	40	I. loocki	1995	0	13.2	rubble	7	10.70286396
4	1	I. loocki	1995	0	2.325	stone	2	2.507933578
4	2	I. loocki	1995	0	2.45	rubble	2	25.27116524
4	3	I. loocki	1995	0	2.625	rubble	2	7.044895078
4	4	I. loocki	1995	0	2.725	rubble	2	0
4	5	I. loocki	1995	0	2.8	stone	2	3.968526497
4	6	I. loocki	1995	0	2.9	rubble	2	3.883245505
4	7	I. loocki	1995	0	3.025	stone	2	8.940746031
4	8	I. loocki	1995	0	3.175	rubble	2	6.711943625
4	9	I. loocki	1995	0	3.3	rubble	2	2.669721951
4	10	I. loocki	1995	0	3.475	rubble	2	8.558939649
4	11	I. loocki	1995	0	3.675	stone	2	7.197413363
4	12	I. loocki	1995	0	3.8	stone	2	1.430936745
4	13	I. loocki	1995	0	3.975	rubble	2	67.36427579
4	14	I. loocki	1995	0	4.175	rock	3	0
4	15	I. loocki	1995	0	4.45	rubble	3	8.483455092
4	16	I. loocki	1995	0	4.825	rubble	3	12.94560764
4	17	I. loocki	1995	0	5.225	stone	3	14.78310609
4	18	I. loocki	1995	0	5.575	rock	3	68.55194418
4	19	I. loocki	1995	0	5.95	stone	3	13.59073247
4	20	I. loocki	1995	0	6.35	stone	4	7.096602697
4	21	I. loocki	1995	0	6.575	rock	4	2.749161959
4	22	I. loocki	1995	0	6.7	rubble	4	0.897965912
4	23	I. loocki	1995	0	6.975	stone	4	5.860259156
4	24	I. loocki	1995	0	7.375	stone	4	32.46259472
4	25	I. loocki	1995	0	7.725	rubble	4	8.886171306
4	26	I. loocki	1995	0	7.975	rubble	4	3.662992458
4	27	I. loocki	1995	0	8.275	stone	5	16.02751699
4	28	I. loocki	1995	0	8.675	stone	5	3.574084541
4	29	I. loocki	1995	0	8.925	rubble	5	10.06370048
4	30	I. loocki	1995	0	9.3	stone	5	4.733978249
4	31	I. loocki	1995	0	9.825	rubble	5	4.041243647
4	32	I. loocki	1995	0	10.15	rubble	6	5.104968267
4	33	I. loocki	1995	0	10.5	rubble	6	4.025092049
4	34	I. loocki	1995	0	10.925	rubble	6	31.0209062
4	35	I. loocki	1995	0	11.325	stone	6	4.01798388
4	36	I. loocki	1995	0	11.7	stone	6	65.35026042
4	37	I. loocki	1995	0	12.125	rock	7	3.154207848
4	38	I. loocki	1995	0	12.525	sand	7	2.257618237
4	39	I. loocki	1995	0	12.825	sand	7	6.52721657
4	40	I. loocki	1995	0	13.225	rubble	7	4.013475177
5	1	I. loocki	1995	0	2.4	rubble	2	4.966126373
5	2	I. loocki	1995	0	2.575	gravel	2	2.38141971
5	3	I. loocki	1995	0	2.675	gravel	2	3.962294701
5	4	I. loocki	1995	0	2.775	gravel	2	2.377024019
5	5	I. loocki	1995	0	2.925	rubble	2	4.00222111
5	6	I. loocki	1995	0	3.025	rock	2	7.861444869
5	7	I. loocki	1995	0	3.125	rubble	2	3.996276026
5	8	I. loocki	1995	0	3.25	stone	2	8.819044505
5	9	I. loocki	1995	0	3.35	stone	2	10.08874656
5	10	I. loocki	1995	0	3.5	stone	2	83.28781747
5	11	I. loocki	1995	0	3.7	stone	2	2.198199761
5	12	I. loocki	1995	0	3.875	rubble	2	19.59941136
5	13	I. loocki	1995	0	4	rubble	2	11.10583373
5	14	I. loocki	1995	0	4.225	rubble	3	28.21079882
5	15	I. loocki	1995	0	4.625	rubble	3	88.4748141
5	16	I. loocki	1995	0	4.975	rubble	3	22.60828853
5	17	I. loocki	1995	0	5.35	rock	3	7.386447323
5	18	I. loocki	1995	0	5.7	rubble	3	9.582577482
5	19	I. loocki	1995	0	6.075	rock	4	5.436577019
5	20	I. loocki	1995	0	6.45	stone	4	1.897203635
5	21	I. loocki	1995	0	6.6	rubble	4	14.41245528
5	22	I. loocki	1995	0	6.75	rubble	4	5.437532007
5	23	I. loocki	1995	0	7.075	stone	4	8.65477864
5	24	I. loocki	1995	0	7.45	rubble	4	7.477079291
5	25	I. loocki	1995	0	7.75	stone	4	58.28033219
5	26	I. loocki	1995	0	8.025	rubble	5	1.076400206
5	27	I. loocki	1995	0	8.35	stone	5	4.320987995
5	28	I. loocki	1995	0	8.725	rubble	5	4.197967687
5	29	I. loocki	1995	0	9.025	stone	5	1.094542519
5	30	I. loocki	1995	0	9.375	stone	5	2.880071529
5	31	I. loocki	1995	0	9.85	rubble	5	73.15019008
5	32	I. loocki	1995	0	10.2	rock	6	2.816149278
5	33	I. loocki	1995	0	10.575	rubble	6	4.700115264
5	34	I. loocki	1995	0	11.05	stone	6	6.353128909
5	35	I. loocki	1995	0	11.475	stone	6	7.413146511
5	36	I. loocki	1995	0	11.85	rubble	6	20.64054322
5	37	I. loocki	1995	0	12.225	sand	7	4.288417119
5	38	I. loocki	1995	0	12.6	sand	7	35.83644602
5	39	I. loocki	1995	1	12.9	sand	7	39.14620968
5	40	I. loocki	1995	1	13.175	stone	7	6.591798311
6	1	I. loocki	1995	0	2.45	gravel	2	12.8535967
6	2	I. loocki	1995	0	2.6	gravel	2	5.020644057
6	3	I. loocki	1995	0	2.725	rubble	2	0
6	4	I. loocki	1995	0	2.825	rubble	2	7.997234321
6	5	I. loocki	1995	0	2.975	rubble	2	5.462143942
6	6	I. loocki	1995	0	3.075	stone	2	1.616061762
6	7	I. loocki	1995	0	3.175	stone	2	6.007414523
6	8	I. loocki	1995	0	3.325	stone	2	2.561982431
6	9	I. loocki	1995	0	3.475	rubble	2	2.200256011
6	10	I. loocki	1995	0	3.6	rubble	2	3.173860487
6	11	I. loocki	1995	0	3.775	stone	2	77.4131029
6	12	I. loocki	1995	0	3.975	rubble	2	2.045375305
6	13	I. loocki	1995	0	4.125	stone	3	1.632813165
6	14	I. loocki	1995	0	4.4	rubble	3	8.752460897
6	15	I. loocki	1995	0	4.8	rubble	3	6.449115919
6	16	I. loocki	1995	0	5.1	rubble	3	5.574287279
6	17	I. loocki	1995	0	5.45	stone	3	9.874677892
6	18	I. loocki	1995	0	5.85	stone	3	5.074517567
6	19	I. loocki	1995	0	6.15	stone	4	7.14961459
6	20	I. loocki	1995	0	6.45	stone	4	13.05663994
6	21	I. loocki	1995	0	6.675	rubble	4	1.704660799
6	22	I. loocki	1995	0	6.85	rubble	4	4.906983634
6	23	I. loocki	1995	0	7.175	rubble	4	6.306867316
6	24	I. loocki	1995	0	7.475	rubble	4	3.734785305
6	25	I. loocki	1995	0	7.775	stone	4	11.17274544
6	26	I. loocki	1995	0	8.125	stone	5	6.654777141
6	27	I. loocki	1995	0	8.4	rubble	5	11.13917191
6	28	I. loocki	1995	0	8.775	rubble	5	2.51683032
6	29	I. loocki	1995	0	9.175	stone	5	3.923510081
6	30	I. loocki	1995	0	9.45	rubble	5	5.590506572
6	31	I. loocki	1995	0	9.85	rubble	5	3.390833943
6	32	I. loocki	1995	0	10.275	stone	6	4.868918697
6	33	I. loocki	1995	0	10.65	stone	6	3.096653682
6	34	I. loocki	1995	0	11.15	sand	6	9.485308174
6	35	I. loocki	1995	0	11.6	rubble	6	3.992805547
6	36	I. loocki	1995	0	11.975	rubble	6	12.45133067
6	37	I. loocki	1995	0	12.35	rubble	7	8.603142328
6	38	I. loocki	1995	0	12.7	rubble	7	35.10208761
6	39	I. loocki	1995	0	13.025	rubble	7	38.26979234
6	40	I. loocki	1995	0	13.275	rubble	7	2.005546616
7	1	I. loocki	1995	0	2.5	gravel	2	0
7	2	I. loocki	1995	0	2.625	gravel	2	5.020644047
7	3	I. loocki	1995	0	2.8	stone	2	4.274529848
7	4	I. loocki	1995	0	2.875	rubble	2	4.301595844
7	5	I. loocki	1995	0	2.95	rubble	2	2.298533481
7	6	I. loocki	1995	0	3.025	stone	2	2.301394675
7	7	I. loocki	1995	0	3.1	rubble	2	2.607640893
7	8	I. loocki	1995	0	3.25	rubble	2	5.260893475
7	9	I. loocki	1995	0	3.45	stone	2	4.975072249
7	10	I. loocki	1995	0	3.625	rubble	2	2.982804174
7	11	I. loocki	1995	0	3.825	rubble	2	6.938971552
7	12	I. loocki	1995	0	4.025	rock	3	11.35287478
7	13	I. loocki	1995	0	4.3	stone	3	42.60104696
7	14	I. loocki	1995	0	4.625	rubble	3	10.13614595
7	15	I. loocki	1995	0	4.875	rubble	3	6.357025478
7	16	I. loocki	1995	0	5.15	rubble	3	6.002587014
7	17	I. loocki	1995	0	5.525	stone	3	6.881278552
7	18	I. loocki	1995	0	5.9	stone	3	12.01181808
7	19	I. loocki	1995	0	6.15	stone	4	1.775010377
7	20	I. loocki	1995	0	6.4	stone	4	59.38345366
7	21	I. loocki	1995	0	6.65	rubble	4	80.77312722
7	22	I. loocki	1995	0	6.875	stone	4	4.974726503
7	23	I. loocki	1995	0	7.2	rubble	4	10.48403331
7	24	I. loocki	1995	0	7.5	rubble	4	1.118360795
7	25	I. loocki	1995	0	7.825	rock	4	3.823618996
7	26	I. loocki	1995	0	8.15	rubble	5	1.158048092
7	27	I. loocki	1995	0	8.425	stone	5	37.05948649
7	28	I. loocki	1995	0	8.85	stone	5	2.864016915
7	29	I. loocki	1995	0	9.275	stone	5	2.987759876
7	30	I. loocki	1995	0	9.525	rubble	5	4.486700851
7	31	I. loocki	1995	0	9.875	rubble	5	4.006464033
7	32	I. loocki	1995	0	10.35	stone	6	6.61223793
7	33	I. loocki	1995	0	10.8	stone	6	7.707911683
7	34	I. loocki	1995	0	11.3	rubble	6	2.910195227
7	35	I. loocki	1995	1	11.65	rubble	6	19.49572243
7	36	I. loocki	1995	0	11.925	sand	6	35.41453294
7	37	I. loocki	1995	0	12.325	rubble	7	26.88659001
7	38	I. loocki	1995	0	12.7	rubble	7	5.867587379
7	39	I. loocki	1995	0	13.025	rubble	7	27.69812339
7	40	I. loocki	1995	0	13.35	rubble	7	1.893108124
8	1	I. loocki	1995	0	2.525	gravel	2	0
8	2	I. loocki	1995	0	2.7	gravel	2	12.01355471
8	3	I. loocki	1995	0	2.875	rubble	2	4.199662868
8	4	I. loocki	1995	0	2.9	rubble	2	0
8	5	I. loocki	1995	0	2.975	rubble	2	2.284738227
8	6	I. loocki	1995	0	3.05	stone	2	2.479352486
8	7	I. loocki	1995	0	3.075	rubble	2	4.786896061
8	8	I. loocki	1995	0	3.225	stone	2	6.850294191
8	9	I. loocki	1995	0	3.35	rubble	2	16.42317363
8	10	I. loocki	1995	0	3.5	stone	2	7.576516568
8	11	I. loocki	1995	0	3.825	stone	2	16.68818041
8	12	I. loocki	1995	0	4.125	stone	3	2.038169525
8	13	I. loocki	1995	0	4.45	stone	3	6.853220149
8	14	I. loocki	1995	0	4.7	rubble	3	3.535040383
8	15	I. loocki	1995	0	4.9	rubble	3	54.5067754
8	16	I. loocki	1995	0	5.225	stone	3	11.07775905
8	17	I. loocki	1995	0	5.55	stone	3	15.20589277
8	18	I. loocki	1995	0	5.875	stone	3	5.218827243
8	19	I. loocki	1995	0	6.2	stone	4	47.78947373
8	20	I. loocki	1995	0	6.5	stone	4	43.06082371
8	21	I. loocki	1995	0	6.75	stone	4	1.936952941
8	22	I. loocki	1995	0	6.975	stone	4	21.54448235
8	23	I. loocki	1995	0	7.25	stone	4	6.827093129
8	24	I. loocki	1995	0	7.6	stone	4	55.64089477
8	25	I. loocki	1995	0	7.925	stone	4	12.12946843
8	26	I. loocki	1995	0	8.2	rubble	5	14.74027198
8	27	I. loocki	1995	0	8.6	rubble	5	6.294508446
8	28	I. loocki	1995	0	8.95	rubble	5	4.293318847
8	29	I. loocki	1995	0	9.25	stone	5	4.265464422
8	30	I. loocki	1995	0	9.55	rock	5	0.924617699
8	31	I. loocki	1995	0	9.9	rock	5	3.870164457
8	32	I. loocki	1995	0	10.4	stone	6	3.817386451
8	33	I. loocki	1995	0	10.85	stone	6	3.037283823
8	34	I. loocki	1995	0	11.3	rock	6	14.65894958
8	35	I. loocki	1995	0	11.7	sand	6	0.795678018
8	36	I. loocki	1995	0	11.95	rubble	6	6.995134443
8	37	I. loocki	1995	0	12.275	sand	7	4.066449383
8	38	I. loocki	1995	0	12.675	rock	7	19.61860168
8	39	I. loocki	1995	0	13	rubble	7	23.0992795
8	40	I. loocki	1995	0	13.35	rubble	7	5.316523654
9	1	I. loocki	1995	0	2.6	gravel	2	4.767433901
9	2	I. loocki	1995	0	2.75	gravel	2	12.01355465
9	3	I. loocki	1995	0	2.875	rubble	2	1.559407645
9	4	I. loocki	1995	0	2.9	stone	2	0
9	5	I. loocki	1995	0	2.95	stone	2	5.356947481
9	6	I. loocki	1995	0	3.025	rubble	2	2.51220635
9	7	I. loocki	1995	0	3.1	rubble	2	1.47662362
9	8	I. loocki	1995	0	3.275	stone	2	59.55581217
9	9	I. loocki	1995	0	3.375	rubble	2	2.4011115
9	10	I. loocki	1995	0	3.525	rock	2	11.49772574
9	11	I. loocki	1995	0	3.875	stone	2	13.87352024
9	12	I. loocki	1995	0	4.2	rubble	3	25.03766787
9	13	I. loocki	1995	0	4.525	rubble	3	9.478493615
9	14	I. loocki	1995	0	4.775	rubble	3	1.622219824
9	15	I. loocki	1995	0	5.025	stone	3	59.75389893
9	16	I. loocki	1995	0	5.3	stone	3	28.35470277
9	17	I. loocki	1995	0	5.525	stone	3	4.9272431
9	18	I. loocki	1995	0	5.925	stone	3	8.053754333
9	19	I. loocki	1995	0	6.35	rubble	4	31.05515039
9	20	I. loocki	1995	0	6.6	stone	4	28.39328179
9	21	I. loocki	1995	0	6.85	stone	4	20.56457679
9	22	I. loocki	1995	0	7.1	stone	4	4.306403311
9	23	I. loocki	1995	0	7.35	stone	4	3.857987645
9	24	I. loocki	1995	0	7.675	stone	4	4.897893634
9	25	I. loocki	1995	0	8.025	stone	5	3.079390858
9	26	I. loocki	1995	0	8.325	stone	5	11.98809566
9	27	I. loocki	1995	0	8.7	stone	5	3.973415933
9	28	I. loocki	1995	0	9.05	stone	5	0.908568777
9	29	I. loocki	1995	0	9.3	stone	5	51.00012982
9	30	I. loocki	1995	0	9.625	rubble	5	79.30309844
9	31	I. loocki	1995	0	10.025	sand	6	4.077989255
9	32	I. loocki	1995	0	10.45	stone	6	4.751249635
9	33	I. loocki	1995	0	10.875	stone	6	1.974373005
9	34	I. loocki	1995	0	11.35	stone	6	2.845199689
9	35	I. loocki	1995	0	11.8	rubble	6	3.879610329
9	36	I. loocki	1995	0	12.05	sand	7	0.647461056
9	37	I. loocki	1995	0	12.325	stone	7	11.46955139
9	38	I. loocki	1995	0	12.7	sand	7	7.528289488
9	39	I. loocki	1995	0	13.025	sand	7	4.94979238
9	40	I. loocki	1995	0	13.4	rubble	7	11.93151702
10	1	I. loocki	1995	0	2.7	gravel	2	4.767433895
10	2	I. loocki	1995	0	2.8	rubble	2	4.619720558
10	3	I. loocki	1995	0	2.875	stone	2	4.669179643
10	4	I. loocki	1995	0	2.975	stone	2	0
10	5	I. loocki	1995	0	3.05	stone	2	87.33470706
10	6	I. loocki	1995	0	3.025	rubble	2	44.48018211
10	7	I. loocki	1995	0	3.125	rubble	2	6.889460086
10	8	I. loocki	1995	0	3.35	stone	2	19.16969894
10	9	I. loocki	1995	0	3.5	stone	2	6.966977845
10	10	I. loocki	1995	0	3.725	stone	2	62.59218355
10	11	I. loocki	1995	0	4.025	stone	3	16.0492585
10	12	I. loocki	1995	0	4.25	rubble	3	15.54422162
10	13	I. loocki	1995	0	4.55	rubble	3	12.55253139
10	14	I. loocki	1995	0	4.85	rubble	3	13.34968884
10	15	I. loocki	1995	0	5.075	stone	3	12.30482743
10	16	I. loocki	1995	0	5.275	stone	3	2.500549801
10	17	I. loocki	1995	0	5.55	stone	3	15.97734535
10	18	I. loocki	1995	0	5.975	stone	3	5.360887672
10	19	I. loocki	1995	0	6.375	rock	4	9.067159283
10	20	I. loocki	1995	0	6.675	stone	4	1.549850211
10	21	I. loocki	1995	0	6.875	stone	4	19.69122414
10	22	I. loocki	1995	0	7.075	stone	4	4.449057894
10	23	I. loocki	1995	0	7.4	rubble	4	11.18577301
10	24	I. loocki	1995	0	7.675	stone	4	3.920885551
10	25	I. loocki	1995	0	7.95	rock	4	7.194478456
10	26	I. loocki	1995	0	8.325	rubble	5	2.714184014
10	27	I. loocki	1995	0	8.675	stone	5	8.811948398
10	28	I. loocki	1995	0	9.025	stone	5	8.467610589
10	29	I. loocki	1995	0	9.325	rubble	5	26.32637905
10	30	I. loocki	1995	0	9.625	rubble	5	16.58337679
10	31	I. loocki	1995	0	10	sand	5	70.48998822
10	32	I. loocki	1995	0	10.425	stone	6	4.968785687
10	33	I. loocki	1995	0	11	stone	6	2.504099514
10	34	I. loocki	1995	0	11.5	stone	6	6.193004006
10	35	I. loocki	1995	0	11.8	sand	6	6.996255338
10	36	I. loocki	1995	2	12.05	rubble	7	0.736038035
10	37	I. loocki	1995	0	12.35	sand	7	3.99051404
10	38	I. loocki	1995	0	12.7	rubble	7	1.801365442
10	39	I. loocki	1995	0	13.025	stone	7	5.258238788
10	40	I. loocki	1995	0	13.4	rubble	7	7.412922161
1	1	L. dardennii	1995	0	2.225	rubble	2	0
1	2	L. dardennii	1995	0	2.325	stone	2	3.893552864
1	3	L. dardennii	1995	0	2.5	stone	2	8.890812525
1	4	L. dardennii	1995	0	2.625	rubble	2	8.890812525
1	5	L. dardennii	1995	0	2.675	gravel	2	2.13700392
1	6	L. dardennii	1995	0	2.775	gravel	2	2.613095639
1	7	L. dardennii	1995	0	2.95	rubble	2	19.75075673
1	8	L. dardennii	1995	0	3.05	rubble	2	1.852528879
1	9	L. dardennii	1995	0	3.175	rubble	2	3.546450412
1	10	L. dardennii	1995	0	3.35	rubble	2	11.57573913
1	11	L. dardennii	1995	0	3.475	rubble	2	2.389615575
1	12	L. dardennii	1995	0	3.65	rubble	2	9.821699744
1	13	L. dardennii	1995	0	3.775	rubble	2	3.188864905
1	14	L. dardennii	1995	0	3.875	rubble	2	53.21911682
1	15	L. dardennii	1995	0	4.15	rubble	3	34.77244053
1	16	L. dardennii	1995	0	4.5	stone	3	10.43841624
1	17	L. dardennii	1995	0	5	rubble	3	5.356229731
1	18	L. dardennii	1995	0	5.475	rock	3	43.13958811
1	19	L. dardennii	1995	0	5.75	rock	3	62.43645523
1	20	L. dardennii	1995	0	6.075	rock	4	11.96148902
1	21	L. dardennii	1995	0	6.4	stone	4	1.931916906
1	22	L. dardennii	1995	0	6.6	stone	4	3.518511307
1	23	L. dardennii	1995	0	6.925	rock	4	4.228877825
1	24	L. dardennii	1995	0	7.275	rubble	4	0
1	25	L. dardennii	1995	0	7.55	stone	4	5.519329703
1	26	L. dardennii	1995	0	7.825	stone	4	0.763685066
1	27	L. dardennii	1995	0	8.1	rubble	5	4.759229227
1	28	L. dardennii	1995	0	8.5	rubble	5	3.739169438
1	29	L. dardennii	1995	0	8.85	stone	5	3.439071959
1	30	L. dardennii	1995	0	9.175	stone	5	3.29998629
1	31	L. dardennii	1995	0	9.55	stone	5	4.222375454
1	32	L. dardennii	1995	0	9.95	rock	5	7.434363899
1	33	L. dardennii	1995	0	10.35	rubble	6	7.434363902
1	34	L. dardennii	1995	0	10.675	rubble	6	47.61169891
1	35	L. dardennii	1995	0	11.1	stone	6	4.511991682
1	36	L. dardennii	1995	0	11.55	stone	6	7.617270243
1	37	L. dardennii	1995	0	12.025	stone	7	2.650609526
1	38	L. dardennii	1995	0	12.475	sand	7	2.201925241
1	39	L. dardennii	1995	0	12.725	rubble	7	11.19216041
1	40	L. dardennii	1995	0	13.025	sand	7	2.163588588
2	1	L. dardennii	1995	0	2.25	rock	2	3.551051373
2	2	L. dardennii	1995	0	2.4	rubble	2	6.651375415
2	3	L. dardennii	1995	0	2.575	rubble	2	5.850358176
2	4	L. dardennii	1995	0	2.675	rubble	2	1.920060584
2	5	L. dardennii	1995	0	2.725	gravel	2	3.887462127
2	6	L. dardennii	1995	0	2.875	gravel	2	11.16053977
2	7	L. dardennii	1995	0	3	rubble	2	3.755602967
2	8	L. dardennii	1995	0	3.025	stone	2	1.991794543
2	9	L. dardennii	1995	0	3.1	stone	2	42.75239648
2	10	L. dardennii	1995	0	3.35	rubble	2	6.877414888
2	11	L. dardennii	1995	0	3.55	stone	2	13.84868842
2	12	L. dardennii	1995	0	3.675	rubble	2	8.490815031
2	13	L. dardennii	1995	0	3.825	stone	2	1.502801766
2	14	L. dardennii	1995	0	3.925	stone	2	3.298813043
2	15	L. dardennii	1995	0	4.125	stone	3	9.912989896
2	16	L. dardennii	1995	0	4.575	rock	3	11.63575834
2	17	L. dardennii	1995	0	5.075	rubble	3	5.924345776
2	18	L. dardennii	1995	0	5.475	stone	3	9.404277154
2	19	L. dardennii	1995	0	5.825	stone	3	53.15639782
2	20	L. dardennii	1995	0	6.15	rock	4	49.67117542
2	21	L. dardennii	1995	0	6.525	rock	4	7.133341196
2	22	L. dardennii	1995	0	6.8	rock	4	1.58513214
2	23	L. dardennii	1995	0	7	stone	4	10.02054508
2	24	L. dardennii	1995	0	7.325	stone	4	30.51939509
2	25	L. dardennii	1995	0	7.625	rubble	4	55.35745938
2	26	L. dardennii	1995	0	7.9	rubble	4	25.88214902
2	27	L. dardennii	1995	0	8.2	rubble	5	24.64197691
2	28	L. dardennii	1995	0	8.525	stone	5	3.239585835
2	29	L. dardennii	1995	0	8.9	rubble	5	6.319792224
2	30	L. dardennii	1995	0	9.275	stone	5	4.227139535
2	31	L. dardennii	1995	0	9.625	stone	5	18.04873632
2	32	L. dardennii	1995	0	9.975	rubble	5	7.234514312
2	33	L. dardennii	1995	0	10.375	rubble	6	9.066603578
2	34	L. dardennii	1995	0	10.75	rubble	6	3.085633406
2	35	L. dardennii	1995	0	11.175	stone	6	2.719532872
2	36	L. dardennii	1995	0	11.65	stone	6	2.455624481
2	37	L. dardennii	1995	0	12.05	sand	7	3.404229534
2	38	L. dardennii	1995	0	12.45	rubble	7	9.477190715
2	39	L. dardennii	1995	0	12.775	stone	7	3.187810467
2	40	L. dardennii	1995	0	13.1	stone	7	3.800871074
3	1	L. dardennii	1995	0	2.25	stone	2	13.18292423
3	2	L. dardennii	1995	0	2.375	rubble	2	4.15715913
3	3	L. dardennii	1995	0	2.575	stone	2	12.40994721
3	4	L. dardennii	1995	0	2.7	gravel	2	0
3	5	L. dardennii	1995	0	2.775	gravel	2	6.186935757
3	6	L. dardennii	1995	0	2.9	rubble	2	3.142489934
3	7	L. dardennii	1995	0	3.025	rubble	2	3.083516479
3	8	L. dardennii	1995	0	3.125	rubble	2	1.51667414
3	9	L. dardennii	1995	0	3.175	stone	2	8.566786105
3	10	L. dardennii	1995	0	3.4	rock	2	11.7543764
3	11	L. dardennii	1995	0	3.65	rock	2	0
3	12	L. dardennii	1995	0	3.725	stone	2	5.633031541
3	13	L. dardennii	1995	0	3.9	stone	2	74.38306296
3	14	L. dardennii	1995	0	4.075	rubble	3	3.120101102
3	15	L. dardennii	1995	0	4.275	rubble	3	9.71435531
3	16	L. dardennii	1995	0	4.725	stone	3	5.536324374
3	17	L. dardennii	1995	0	5.15	stone	3	6.490175182
3	18	L. dardennii	1995	0	5.5	stone	3	7.708671881
3	19	L. dardennii	1995	0	5.9	stone	3	14.54647651
3	20	L. dardennii	1995	0	6.3	rock	4	40.09026725
3	21	L. dardennii	1995	0	6.625	stone	4	12.13644389
3	22	L. dardennii	1995	0	6.775	rubble	4	2.295690778
3	23	L. dardennii	1995	0	6.975	stone	4	5.752460251
3	24	L. dardennii	1995	0	7.325	stone	4	9.486994224
3	25	L. dardennii	1995	0	7.65	rock	4	3.944590697
3	26	L. dardennii	1995	0	7.925	stone	4	25.14473744
3	27	L. dardennii	1995	0	8.225	stone	5	50.78917019
3	28	L. dardennii	1995	0	8.575	rubble	5	4.355475886
3	29	L. dardennii	1995	0	8.925	rubble	5	15.54649171
3	30	L. dardennii	1995	0	9.275	rubble	5	3.098400319
3	31	L. dardennii	1995	0	9.675	stone	5	7.160594033
3	32	L. dardennii	1995	0	10.025	rubble	6	20.27652926
3	33	L. dardennii	1995	0	10.4	rubble	6	4.221376461
3	34	L. dardennii	1995	0	10.825	rubble	6	6.807303699
3	35	L. dardennii	1995	0	11.225	rubble	6	8.9821377
3	36	L. dardennii	1995	0	11.675	rock	6	3.160516027
3	37	L. dardennii	1995	0	12.1	stone	7	3.183837758
3	38	L. dardennii	1995	0	12.475	stone	7	3.922630331
3	39	L. dardennii	1995	0	12.825	rubble	7	7.458636949
3	40	L. dardennii	1995	0	13.2	rubble	7	10.70286396
4	1	L. dardennii	1995	0	2.325	stone	2	2.507933578
4	2	L. dardennii	1995	0	2.45	rubble	2	25.27116524
4	3	L. dardennii	1995	0	2.625	rubble	2	7.044895078
4	4	L. dardennii	1995	0	2.725	rubble	2	0
4	5	L. dardennii	1995	0	2.8	stone	2	3.968526497
4	6	L. dardennii	1995	0	2.9	rubble	2	3.883245505
4	7	L. dardennii	1995	0	3.025	stone	2	8.940746031
4	8	L. dardennii	1995	0	3.175	rubble	2	6.711943625
4	9	L. dardennii	1995	0	3.3	rubble	2	2.669721951
4	10	L. dardennii	1995	0	3.475	rubble	2	8.558939649
4	11	L. dardennii	1995	0	3.675	stone	2	7.197413363
4	12	L. dardennii	1995	0	3.8	stone	2	1.430936745
4	13	L. dardennii	1995	0	3.975	rubble	2	67.36427579
4	14	L. dardennii	1995	0	4.175	rock	3	0
4	15	L. dardennii	1995	0	4.45	rubble	3	8.483455092
4	16	L. dardennii	1995	0	4.825	rubble	3	12.94560764
4	17	L. dardennii	1995	0	5.225	stone	3	14.78310609
4	18	L. dardennii	1995	0	5.575	rock	3	68.55194418
4	19	L. dardennii	1995	0	5.95	stone	3	13.59073247
4	20	L. dardennii	1995	0	6.35	stone	4	7.096602697
4	21	L. dardennii	1995	0	6.575	rock	4	2.749161959
4	22	L. dardennii	1995	0	6.7	rubble	4	0.897965912
4	23	L. dardennii	1995	0	6.975	stone	4	5.860259156
4	24	L. dardennii	1995	0	7.375	stone	4	32.46259472
4	25	L. dardennii	1995	0	7.725	rubble	4	8.886171306
4	26	L. dardennii	1995	0	7.975	rubble	4	3.662992458
4	27	L. dardennii	1995	8	8.275	stone	5	16.02751699
4	28	L. dardennii	1995	0	8.675	stone	5	3.574084541
4	29	L. dardennii	1995	0	8.925	rubble	5	10.06370048
4	30	L. dardennii	1995	0	9.3	stone	5	4.733978249
4	31	L. dardennii	1995	0	9.825	rubble	5	4.041243647
4	32	L. dardennii	1995	0	10.15	rubble	6	5.104968267
4	33	L. dardennii	1995	0	10.5	rubble	6	4.025092049
4	34	L. dardennii	1995	0	10.925	rubble	6	31.0209062
4	35	L. dardennii	1995	0	11.325	stone	6	4.01798388
4	36	L. dardennii	1995	0	11.7	stone	6	65.35026042
4	37	L. dardennii	1995	0	12.125	rock	7	3.154207848
4	38	L. dardennii	1995	0	12.525	sand	7	2.257618237
4	39	L. dardennii	1995	0	12.825	sand	7	6.52721657
4	40	L. dardennii	1995	0	13.225	rubble	7	4.013475177
5	1	L. dardennii	1995	0	2.4	rubble	2	4.966126373
5	2	L. dardennii	1995	0	2.575	gravel	2	2.38141971
5	3	L. dardennii	1995	0	2.675	gravel	2	3.962294701
5	4	L. dardennii	1995	0	2.775	gravel	2	2.377024019
5	5	L. dardennii	1995	0	2.925	rubble	2	4.00222111
5	6	L. dardennii	1995	0	3.025	rock	2	7.861444869
5	7	L. dardennii	1995	0	3.125	rubble	2	3.996276026
5	8	L. dardennii	1995	0	3.25	stone	2	8.819044505
5	9	L. dardennii	1995	0	3.35	stone	2	10.08874656
5	10	L. dardennii	1995	0	3.5	stone	2	83.28781747
5	11	L. dardennii	1995	0	3.7	stone	2	2.198199761
5	12	L. dardennii	1995	0	3.875	rubble	2	19.59941136
5	13	L. dardennii	1995	0	4	rubble	2	11.10583373
5	14	L. dardennii	1995	0	4.225	rubble	3	28.21079882
5	15	L. dardennii	1995	0	4.625	rubble	3	88.4748141
5	16	L. dardennii	1995	0	4.975	rubble	3	22.60828853
5	17	L. dardennii	1995	0	5.35	rock	3	7.386447323
5	18	L. dardennii	1995	0	5.7	rubble	3	9.582577482
5	19	L. dardennii	1995	0	6.075	rock	4	5.436577019
5	20	L. dardennii	1995	0	6.45	stone	4	1.897203635
5	21	L. dardennii	1995	0	6.6	rubble	4	14.41245528
5	22	L. dardennii	1995	0	6.75	rubble	4	5.437532007
5	23	L. dardennii	1995	0	7.075	stone	4	8.65477864
5	24	L. dardennii	1995	0	7.45	rubble	4	7.477079291
5	25	L. dardennii	1995	0	7.75	stone	4	58.28033219
5	26	L. dardennii	1995	0	8.025	rubble	5	1.076400206
5	27	L. dardennii	1995	0	8.35	stone	5	4.320987995
5	28	L. dardennii	1995	0	8.725	rubble	5	4.197967687
5	29	L. dardennii	1995	0	9.025	stone	5	1.094542519
5	30	L. dardennii	1995	0	9.375	stone	5	2.880071529
5	31	L. dardennii	1995	0	9.85	rubble	5	73.15019008
5	32	L. dardennii	1995	0	10.2	rock	6	2.816149278
5	33	L. dardennii	1995	0	10.575	rubble	6	4.700115264
5	34	L. dardennii	1995	0	11.05	stone	6	6.353128909
5	35	L. dardennii	1995	0	11.475	stone	6	7.413146511
5	36	L. dardennii	1995	0	11.85	rubble	6	20.64054322
5	37	L. dardennii	1995	0	12.225	sand	7	4.288417119
5	38	L. dardennii	1995	0	12.6	sand	7	35.83644602
5	39	L. dardennii	1995	0	12.9	sand	7	39.14620968
5	40	L. dardennii	1995	0	13.175	stone	7	6.591798311
6	1	L. dardennii	1995	0	2.45	gravel	2	12.8535967
6	2	L. dardennii	1995	0	2.6	gravel	2	5.020644057
6	3	L. dardennii	1995	0	2.725	rubble	2	0
6	4	L. dardennii	1995	0	2.825	rubble	2	7.997234321
6	5	L. dardennii	1995	0	2.975	rubble	2	5.462143942
6	6	L. dardennii	1995	0	3.075	stone	2	1.616061762
6	7	L. dardennii	1995	0	3.175	stone	2	6.007414523
6	8	L. dardennii	1995	0	3.325	stone	2	2.561982431
6	9	L. dardennii	1995	0	3.475	rubble	2	2.200256011
6	10	L. dardennii	1995	0	3.6	rubble	2	3.173860487
6	11	L. dardennii	1995	0	3.775	stone	2	77.4131029
6	12	L. dardennii	1995	0	3.975	rubble	2	2.045375305
6	13	L. dardennii	1995	0	4.125	stone	3	1.632813165
6	14	L. dardennii	1995	0	4.4	rubble	3	8.752460897
6	15	L. dardennii	1995	0	4.8	rubble	3	6.449115919
6	16	L. dardennii	1995	0	5.1	rubble	3	5.574287279
6	17	L. dardennii	1995	0	5.45	stone	3	9.874677892
6	18	L. dardennii	1995	0	5.85	stone	3	5.074517567
6	19	L. dardennii	1995	0	6.15	stone	4	7.14961459
6	20	L. dardennii	1995	0	6.45	stone	4	13.05663994
6	21	L. dardennii	1995	0	6.675	rubble	4	1.704660799
6	22	L. dardennii	1995	0	6.85	rubble	4	4.906983634
6	23	L. dardennii	1995	0	7.175	rubble	4	6.306867316
6	24	L. dardennii	1995	0	7.475	rubble	4	3.734785305
6	25	L. dardennii	1995	0	7.775	stone	4	11.17274544
6	26	L. dardennii	1995	0	8.125	stone	5	6.654777141
6	27	L. dardennii	1995	0	8.4	rubble	5	11.13917191
6	28	L. dardennii	1995	0	8.775	rubble	5	2.51683032
6	29	L. dardennii	1995	0	9.175	stone	5	3.923510081
6	30	L. dardennii	1995	0	9.45	rubble	5	5.590506572
6	31	L. dardennii	1995	0	9.85	rubble	5	3.390833943
6	32	L. dardennii	1995	0	10.275	stone	6	4.868918697
6	33	L. dardennii	1995	0	10.65	stone	6	3.096653682
6	34	L. dardennii	1995	0	11.15	sand	6	9.485308174
6	35	L. dardennii	1995	0	11.6	rubble	6	3.992805547
6	36	L. dardennii	1995	0	11.975	rubble	6	12.45133067
6	37	L. dardennii	1995	0	12.35	rubble	7	8.603142328
6	38	L. dardennii	1995	0	12.7	rubble	7	35.10208761
6	39	L. dardennii	1995	0	13.025	rubble	7	38.26979234
6	40	L. dardennii	1995	0	13.275	rubble	7	2.005546616
7	1	L. dardennii	1995	0	2.5	gravel	2	0
7	2	L. dardennii	1995	0	2.625	gravel	2	5.020644047
7	3	L. dardennii	1995	0	2.8	stone	2	4.274529848
7	4	L. dardennii	1995	0	2.875	rubble	2	4.301595844
7	5	L. dardennii	1995	0	2.95	rubble	2	2.298533481
7	6	L. dardennii	1995	0	3.025	stone	2	2.301394675
7	7	L. dardennii	1995	0	3.1	rubble	2	2.607640893
7	8	L. dardennii	1995	0	3.25	rubble	2	5.260893475
7	9	L. dardennii	1995	0	3.45	stone	2	4.975072249
7	10	L. dardennii	1995	0	3.625	rubble	2	2.982804174
7	11	L. dardennii	1995	0	3.825	rubble	2	6.938971552
7	12	L. dardennii	1995	0	4.025	rock	3	11.35287478
7	13	L. dardennii	1995	0	4.3	stone	3	42.60104696
7	14	L. dardennii	1995	0	4.625	rubble	3	10.13614595
7	15	L. dardennii	1995	0	4.875	rubble	3	6.357025478
7	16	L. dardennii	1995	0	5.15	rubble	3	6.002587014
7	17	L. dardennii	1995	0	5.525	stone	3	6.881278552
7	18	L. dardennii	1995	0	5.9	stone	3	12.01181808
7	19	L. dardennii	1995	0	6.15	stone	4	1.775010377
7	20	L. dardennii	1995	0	6.4	stone	4	59.38345366
7	21	L. dardennii	1995	0	6.65	rubble	4	80.77312722
7	22	L. dardennii	1995	0	6.875	stone	4	4.974726503
7	23	L. dardennii	1995	0	7.2	rubble	4	10.48403331
7	24	L. dardennii	1995	0	7.5	rubble	4	1.118360795
7	25	L. dardennii	1995	0	7.825	rock	4	3.823618996
7	26	L. dardennii	1995	0	8.15	rubble	5	1.158048092
7	27	L. dardennii	1995	0	8.425	stone	5	37.05948649
7	28	L. dardennii	1995	0	8.85	stone	5	2.864016915
7	29	L. dardennii	1995	0	9.275	stone	5	2.987759876
7	30	L. dardennii	1995	0	9.525	rubble	5	4.486700851
7	31	L. dardennii	1995	0	9.875	rubble	5	4.006464033
7	32	L. dardennii	1995	0	10.35	stone	6	6.61223793
7	33	L. dardennii	1995	0	10.8	stone	6	7.707911683
7	34	L. dardennii	1995	0	11.3	rubble	6	2.910195227
7	35	L. dardennii	1995	0	11.65	rubble	6	19.49572243
7	36	L. dardennii	1995	0	11.925	sand	6	35.41453294
7	37	L. dardennii	1995	0	12.325	rubble	7	26.88659001
7	38	L. dardennii	1995	0	12.7	rubble	7	5.867587379
7	39	L. dardennii	1995	0	13.025	rubble	7	27.69812339
7	40	L. dardennii	1995	0	13.35	rubble	7	1.893108124
8	1	L. dardennii	1995	0	2.525	gravel	2	0
8	2	L. dardennii	1995	0	2.7	gravel	2	12.01355471
8	3	L. dardennii	1995	0	2.875	rubble	2	4.199662868
8	4	L. dardennii	1995	0	2.9	rubble	2	0
8	5	L. dardennii	1995	0	2.975	rubble	2	2.284738227
8	6	L. dardennii	1995	0	3.05	stone	2	2.479352486
8	7	L. dardennii	1995	0	3.075	rubble	2	4.786896061
8	8	L. dardennii	1995	0	3.225	stone	2	6.850294191
8	9	L. dardennii	1995	0	3.35	rubble	2	16.42317363
8	10	L. dardennii	1995	0	3.5	stone	2	7.576516568
8	11	L. dardennii	1995	0	3.825	stone	2	16.68818041
8	12	L. dardennii	1995	0	4.125	stone	3	2.038169525
8	13	L. dardennii	1995	0	4.45	stone	3	6.853220149
8	14	L. dardennii	1995	0	4.7	rubble	3	3.535040383
8	15	L. dardennii	1995	0	4.9	rubble	3	54.5067754
8	16	L. dardennii	1995	0	5.225	stone	3	11.07775905
8	17	L. dardennii	1995	0	5.55	stone	3	15.20589277
8	18	L. dardennii	1995	0	5.875	stone	3	5.218827243
8	19	L. dardennii	1995	0	6.2	stone	4	47.78947373
8	20	L. dardennii	1995	0	6.5	stone	4	43.06082371
8	21	L. dardennii	1995	0	6.75	stone	4	1.936952941
8	22	L. dardennii	1995	0	6.975	stone	4	21.54448235
8	23	L. dardennii	1995	0	7.25	stone	4	6.827093129
8	24	L. dardennii	1995	0	7.6	stone	4	55.64089477
8	25	L. dardennii	1995	0	7.925	stone	4	12.12946843
8	26	L. dardennii	1995	0	8.2	rubble	5	14.74027198
8	27	L. dardennii	1995	0	8.6	rubble	5	6.294508446
8	28	L. dardennii	1995	0	8.95	rubble	5	4.293318847
8	29	L. dardennii	1995	0	9.25	stone	5	4.265464422
8	30	L. dardennii	1995	0	9.55	rock	5	0.924617699
8	31	L. dardennii	1995	0	9.9	rock	5	3.870164457
8	32	L. dardennii	1995	0	10.4	stone	6	3.817386451
8	33	L. dardennii	1995	0	10.85	stone	6	3.037283823
8	34	L. dardennii	1995	0	11.3	rock	6	14.65894958
8	35	L. dardennii	1995	0	11.7	sand	6	0.795678018
8	36	L. dardennii	1995	0	11.95	rubble	6	6.995134443
8	37	L. dardennii	1995	0	12.275	sand	7	4.066449383
8	38	L. dardennii	1995	0	12.675	rock	7	19.61860168
8	39	L. dardennii	1995	0	13	rubble	7	23.0992795
8	40	L. dardennii	1995	0	13.35	rubble	7	5.316523654
9	1	L. dardennii	1995	0	2.6	gravel	2	4.767433901
9	2	L. dardennii	1995	0	2.75	gravel	2	12.01355465
9	3	L. dardennii	1995	0	2.875	rubble	2	1.559407645
9	4	L. dardennii	1995	0	2.9	stone	2	0
9	5	L. dardennii	1995	0	2.95	stone	2	5.356947481
9	6	L. dardennii	1995	0	3.025	rubble	2	2.51220635
9	7	L. dardennii	1995	0	3.1	rubble	2	1.47662362
9	8	L. dardennii	1995	0	3.275	stone	2	59.55581217
9	9	L. dardennii	1995	0	3.375	rubble	2	2.4011115
9	10	L. dardennii	1995	0	3.525	rock	2	11.49772574
9	11	L. dardennii	1995	0	3.875	stone	2	13.87352024
9	12	L. dardennii	1995	0	4.2	rubble	3	25.03766787
9	13	L. dardennii	1995	0	4.525	rubble	3	9.478493615
9	14	L. dardennii	1995	0	4.775	rubble	3	1.622219824
9	15	L. dardennii	1995	0	5.025	stone	3	59.75389893
9	16	L. dardennii	1995	0	5.3	stone	3	28.35470277
9	17	L. dardennii	1995	0	5.525	stone	3	4.9272431
9	18	L. dardennii	1995	0	5.925	stone	3	8.053754333
9	19	L. dardennii	1995	0	6.35	rubble	4	31.05515039
9	20	L. dardennii	1995	0	6.6	stone	4	28.39328179
9	21	L. dardennii	1995	0	6.85	stone	4	20.56457679
9	22	L. dardennii	1995	0	7.1	stone	4	4.306403311
9	23	L. dardennii	1995	0	7.35	stone	4	3.857987645
9	24	L. dardennii	1995	0	7.675	stone	4	4.897893634
9	25	L. dardennii	1995	0	8.025	stone	5	3.079390858
9	26	L. dardennii	1995	0	8.325	stone	5	11.98809566
9	27	L. dardennii	1995	0	8.7	stone	5	3.973415933
9	28	L. dardennii	1995	0	9.05	stone	5	0.908568777
9	29	L. dardennii	1995	0	9.3	stone	5	51.00012982
9	30	L. dardennii	1995	0	9.625	rubble	5	79.30309844
9	31	L. dardennii	1995	0	10.025	sand	6	4.077989255
9	32	L. dardennii	1995	0	10.45	stone	6	4.751249635
9	33	L. dardennii	1995	0	10.875	stone	6	1.974373005
9	34	L. dardennii	1995	0	11.35	stone	6	2.845199689
9	35	L. dardennii	1995	0	11.8	rubble	6	3.879610329
9	36	L. dardennii	1995	0	12.05	sand	7	0.647461056
9	37	L. dardennii	1995	0	12.325	stone	7	11.46955139
9	38	L. dardennii	1995	0	12.7	sand	7	7.528289488
9	39	L. dardennii	1995	0	13.025	sand	7	4.94979238
9	40	L. dardennii	1995	0	13.4	rubble	7	11.93151702
10	1	L. dardennii	1995	0	2.7	gravel	2	4.767433895
10	2	L. dardennii	1995	0	2.8	rubble	2	4.619720558
10	3	L. dardennii	1995	0	2.875	stone	2	4.669179643
10	4	L. dardennii	1995	0	2.975	stone	2	0
10	5	L. dardennii	1995	0	3.05	stone	2	87.33470706
10	6	L. dardennii	1995	0	3.025	rubble	2	44.48018211
10	7	L. dardennii	1995	0	3.125	rubble	2	6.889460086
10	8	L. dardennii	1995	0	3.35	stone	2	19.16969894
10	9	L. dardennii	1995	0	3.5	stone	2	6.966977845
10	10	L. dardennii	1995	0	3.725	stone	2	62.59218355
10	11	L. dardennii	1995	0	4.025	stone	3	16.0492585
10	12	L. dardennii	1995	0	4.25	rubble	3	15.54422162
10	13	L. dardennii	1995	0	4.55	rubble	3	12.55253139
10	14	L. dardennii	1995	0	4.85	rubble	3	13.34968884
10	15	L. dardennii	1995	0	5.075	stone	3	12.30482743
10	16	L. dardennii	1995	0	5.275	stone	3	2.500549801
10	17	L. dardennii	1995	0	5.55	stone	3	15.97734535
10	18	L. dardennii	1995	0	5.975	stone	3	5.360887672
10	19	L. dardennii	1995	0	6.375	rock	4	9.067159283
10	20	L. dardennii	1995	1	6.675	stone	4	1.549850211
10	21	L. dardennii	1995	0	6.875	stone	4	19.69122414
10	22	L. dardennii	1995	0	7.075	stone	4	4.449057894
10	23	L. dardennii	1995	0	7.4	rubble	4	11.18577301
10	24	L. dardennii	1995	0	7.675	stone	4	3.920885551
10	25	L. dardennii	1995	0	7.95	rock	4	7.194478456
10	26	L. dardennii	1995	0	8.325	rubble	5	2.714184014
10	27	L. dardennii	1995	0	8.675	stone	5	8.811948398
10	28	L. dardennii	1995	0	9.025	stone	5	8.467610589
10	29	L. dardennii	1995	0	9.325	rubble	5	26.32637905
10	30	L. dardennii	1995	0	9.625	rubble	5	16.58337679
10	31	L. dardennii	1995	0	10	sand	5	70.48998822
10	32	L. dardennii	1995	0	10.425	stone	6	4.968785687
10	33	L. dardennii	1995	0	11	stone	6	2.504099514
10	34	L. dardennii	1995	0	11.5	stone	6	6.193004006
10	35	L. dardennii	1995	0	11.8	sand	6	6.996255338
10	36	L. dardennii	1995	0	12.05	rubble	7	0.736038035
10	37	L. dardennii	1995	0	12.35	sand	7	3.99051404
10	38	L. dardennii	1995	0	12.7	rubble	7	1.801365442
10	39	L. dardennii	1995	0	13.025	stone	7	5.258238788
10	40	L. dardennii	1995	0	13.4	rubble	7	7.412922161
1	1	N. moorii	1995	1	2.225	rubble	2	0
1	2	N. moorii	1995	0	2.325	stone	2	3.893552864
1	3	N. moorii	1995	0	2.5	stone	2	8.890812525
1	4	N. moorii	1995	1	2.625	rubble	2	8.890812525
1	5	N. moorii	1995	3	2.675	gravel	2	2.13700392
1	6	N. moorii	1995	2	2.775	gravel	2	2.613095639
1	7	N. moorii	1995	2	2.95	rubble	2	19.75075673
1	8	N. moorii	1995	1	3.05	rubble	2	1.852528879
1	9	N. moorii	1995	0	3.175	rubble	2	3.546450412
1	10	N. moorii	1995	1	3.35	rubble	2	11.57573913
1	11	N. moorii	1995	0	3.475	rubble	2	2.389615575
1	12	N. moorii	1995	1	3.65	rubble	2	9.821699744
1	13	N. moorii	1995	1	3.775	rubble	2	3.188864905
1	14	N. moorii	1995	1	3.875	rubble	2	53.21911682
1	15	N. moorii	1995	1	4.15	rubble	3	34.77244053
1	16	N. moorii	1995	0	4.5	stone	3	10.43841624
1	17	N. moorii	1995	0	5	rubble	3	5.356229731
1	18	N. moorii	1995	0	5.475	rock	3	43.13958811
1	19	N. moorii	1995	0	5.75	rock	3	62.43645523
1	20	N. moorii	1995	0	6.075	rock	4	11.96148902
1	21	N. moorii	1995	1	6.4	stone	4	1.931916906
1	22	N. moorii	1995	0	6.6	stone	4	3.518511307
1	23	N. moorii	1995	0	6.925	rock	4	4.228877825
1	24	N. moorii	1995	0	7.275	rubble	4	0
1	25	N. moorii	1995	0	7.55	stone	4	5.519329703
1	26	N. moorii	1995	0	7.825	stone	4	0.763685066
1	27	N. moorii	1995	0	8.1	rubble	5	4.759229227
1	28	N. moorii	1995	0	8.5	rubble	5	3.739169438
1	29	N. moorii	1995	0	8.85	stone	5	3.439071959
1	30	N. moorii	1995	0	9.175	stone	5	3.29998629
1	31	N. moorii	1995	1	9.55	stone	5	4.222375454
1	32	N. moorii	1995	1	9.95	rock	5	7.434363899
1	33	N. moorii	1995	0	10.35	rubble	6	7.434363902
1	34	N. moorii	1995	0	10.675	rubble	6	47.61169891
1	35	N. moorii	1995	1	11.1	stone	6	4.511991682
1	36	N. moorii	1995	0	11.55	stone	6	7.617270243
1	37	N. moorii	1995	0	12.025	stone	7	2.650609526
1	38	N. moorii	1995	0	12.475	sand	7	2.201925241
1	39	N. moorii	1995	0	12.725	rubble	7	11.19216041
1	40	N. moorii	1995	0	13.025	sand	7	2.163588588
2	1	N. moorii	1995	2	2.25	rock	2	3.551051373
2	2	N. moorii	1995	3	2.4	rubble	2	6.651375415
2	3	N. moorii	1995	1	2.575	rubble	2	5.850358176
2	4	N. moorii	1995	1	2.675	rubble	2	1.920060584
2	5	N. moorii	1995	2	2.725	gravel	2	3.887462127
2	6	N. moorii	1995	2	2.875	gravel	2	11.16053977
2	7	N. moorii	1995	1	3	rubble	2	3.755602967
2	8	N. moorii	1995	0	3.025	stone	2	1.991794543
2	9	N. moorii	1995	0	3.1	stone	2	42.75239648
2	10	N. moorii	1995	2	3.35	rubble	2	6.877414888
2	11	N. moorii	1995	0	3.55	stone	2	13.84868842
2	12	N. moorii	1995	3	3.675	rubble	2	8.490815031
2	13	N. moorii	1995	0	3.825	stone	2	1.502801766
2	14	N. moorii	1995	0	3.925	stone	2	3.298813043
2	15	N. moorii	1995	1	4.125	stone	3	9.912989896
2	16	N. moorii	1995	0	4.575	rock	3	11.63575834
2	17	N. moorii	1995	1	5.075	rubble	3	5.924345776
2	18	N. moorii	1995	0	5.475	stone	3	9.404277154
2	19	N. moorii	1995	1	5.825	stone	3	53.15639782
2	20	N. moorii	1995	0	6.15	rock	4	49.67117542
2	21	N. moorii	1995	0	6.525	rock	4	7.133341196
2	22	N. moorii	1995	0	6.8	rock	4	1.58513214
2	23	N. moorii	1995	1	7	stone	4	10.02054508
2	24	N. moorii	1995	0	7.325	stone	4	30.51939509
2	25	N. moorii	1995	0	7.625	rubble	4	55.35745938
2	26	N. moorii	1995	0	7.9	rubble	4	25.88214902
2	27	N. moorii	1995	0	8.2	rubble	5	24.64197691
2	28	N. moorii	1995	0	8.525	stone	5	3.239585835
2	29	N. moorii	1995	0	8.9	rubble	5	6.319792224
2	30	N. moorii	1995	0	9.275	stone	5	4.227139535
2	31	N. moorii	1995	0	9.625	stone	5	18.04873632
2	32	N. moorii	1995	2	9.975	rubble	5	7.234514312
2	33	N. moorii	1995	0	10.375	rubble	6	9.066603578
2	34	N. moorii	1995	0	10.75	rubble	6	3.085633406
2	35	N. moorii	1995	0	11.175	stone	6	2.719532872
2	36	N. moorii	1995	0	11.65	stone	6	2.455624481
2	37	N. moorii	1995	0	12.05	sand	7	3.404229534
2	38	N. moorii	1995	0	12.45	rubble	7	9.477190715
2	39	N. moorii	1995	0	12.775	stone	7	3.187810467
2	40	N. moorii	1995	0	13.1	stone	7	3.800871074
3	1	N. moorii	1995	1	2.25	stone	2	13.18292423
3	2	N. moorii	1995	2	2.375	rubble	2	4.15715913
3	3	N. moorii	1995	2	2.575	stone	2	12.40994721
3	4	N. moorii	1995	2	2.7	gravel	2	0
3	5	N. moorii	1995	1	2.775	gravel	2	6.186935757
3	6	N. moorii	1995	1	2.9	rubble	2	3.142489934
3	7	N. moorii	1995	2	3.025	rubble	2	3.083516479
3	8	N. moorii	1995	1	3.125	rubble	2	1.51667414
3	9	N. moorii	1995	2	3.175	stone	2	8.566786105
3	10	N. moorii	1995	2	3.4	rock	2	11.7543764
3	11	N. moorii	1995	0	3.65	rock	2	0
3	12	N. moorii	1995	0	3.725	stone	2	5.633031541
3	13	N. moorii	1995	0	3.9	stone	2	74.38306296
3	14	N. moorii	1995	2	4.075	rubble	3	3.120101102
3	15	N. moorii	1995	1	4.275	rubble	3	9.71435531
3	16	N. moorii	1995	1	4.725	stone	3	5.536324374
3	17	N. moorii	1995	2	5.15	stone	3	6.490175182
3	18	N. moorii	1995	0	5.5	stone	3	7.708671881
3	19	N. moorii	1995	0	5.9	stone	3	14.54647651
3	20	N. moorii	1995	2	6.3	rock	4	40.09026725
3	21	N. moorii	1995	0	6.625	stone	4	12.13644389
3	22	N. moorii	1995	0	6.775	rubble	4	2.295690778
3	23	N. moorii	1995	0	6.975	stone	4	5.752460251
3	24	N. moorii	1995	0	7.325	stone	4	9.486994224
3	25	N. moorii	1995	1	7.65	rock	4	3.944590697
3	26	N. moorii	1995	0	7.925	stone	4	25.14473744
3	27	N. moorii	1995	1	8.225	stone	5	50.78917019
3	28	N. moorii	1995	0	8.575	rubble	5	4.355475886
3	29	N. moorii	1995	2	8.925	rubble	5	15.54649171
3	30	N. moorii	1995	0	9.275	rubble	5	3.098400319
3	31	N. moorii	1995	0	9.675	stone	5	7.160594033
3	32	N. moorii	1995	0	10.025	rubble	6	20.27652926
3	33	N. moorii	1995	0	10.4	rubble	6	4.221376461
3	34	N. moorii	1995	0	10.825	rubble	6	6.807303699
3	35	N. moorii	1995	0	11.225	rubble	6	8.9821377
3	36	N. moorii	1995	0	11.675	rock	6	3.160516027
3	37	N. moorii	1995	0	12.1	stone	7	3.183837758
3	38	N. moorii	1995	0	12.475	stone	7	3.922630331
3	39	N. moorii	1995	0	12.825	rubble	7	7.458636949
3	40	N. moorii	1995	0	13.2	rubble	7	10.70286396
4	1	N. moorii	1995	0	2.325	stone	2	2.507933578
4	2	N. moorii	1995	1	2.45	rubble	2	25.27116524
4	3	N. moorii	1995	2	2.625	rubble	2	7.044895078
4	4	N. moorii	1995	1	2.725	rubble	2	0
4	5	N. moorii	1995	1	2.8	stone	2	3.968526497
4	6	N. moorii	1995	1	2.9	rubble	2	3.883245505
4	7	N. moorii	1995	1	3.025	stone	2	8.940746031
4	8	N. moorii	1995	0	3.175	rubble	2	6.711943625
4	9	N. moorii	1995	0	3.3	rubble	2	2.669721951
4	10	N. moorii	1995	0	3.475	rubble	2	8.558939649
4	11	N. moorii	1995	1	3.675	stone	2	7.197413363
4	12	N. moorii	1995	0	3.8	stone	2	1.430936745
4	13	N. moorii	1995	1	3.975	rubble	2	67.36427579
4	14	N. moorii	1995	1	4.175	rock	3	0
4	15	N. moorii	1995	0	4.45	rubble	3	8.483455092
4	16	N. moorii	1995	1	4.825	rubble	3	12.94560764
4	17	N. moorii	1995	3	5.225	stone	3	14.78310609
4	18	N. moorii	1995	0	5.575	rock	3	68.55194418
4	19	N. moorii	1995	1	5.95	stone	3	13.59073247
4	20	N. moorii	1995	0	6.35	stone	4	7.096602697
4	21	N. moorii	1995	0	6.575	rock	4	2.749161959
4	22	N. moorii	1995	0	6.7	rubble	4	0.897965912
4	23	N. moorii	1995	0	6.975	stone	4	5.860259156
4	24	N. moorii	1995	0	7.375	stone	4	32.46259472
4	25	N. moorii	1995	0	7.725	rubble	4	8.886171306
4	26	N. moorii	1995	0	7.975	rubble	4	3.662992458
4	27	N. moorii	1995	0	8.275	stone	5	16.02751699
4	28	N. moorii	1995	0	8.675	stone	5	3.574084541
4	29	N. moorii	1995	0	8.925	rubble	5	10.06370048
4	30	N. moorii	1995	0	9.3	stone	5	4.733978249
4	31	N. moorii	1995	0	9.825	rubble	5	4.041243647
4	32	N. moorii	1995	0	10.15	rubble	6	5.104968267
4	33	N. moorii	1995	0	10.5	rubble	6	4.025092049
4	34	N. moorii	1995	0	10.925	rubble	6	31.0209062
4	35	N. moorii	1995	0	11.325	stone	6	4.01798388
4	36	N. moorii	1995	0	11.7	stone	6	65.35026042
4	37	N. moorii	1995	0	12.125	rock	7	3.154207848
4	38	N. moorii	1995	0	12.525	sand	7	2.257618237
4	39	N. moorii	1995	0	12.825	sand	7	6.52721657
4	40	N. moorii	1995	0	13.225	rubble	7	4.013475177
5	1	N. moorii	1995	0	2.4	rubble	2	4.966126373
5	2	N. moorii	1995	3	2.575	gravel	2	2.38141971
5	3	N. moorii	1995	0	2.675	gravel	2	3.962294701
5	4	N. moorii	1995	3	2.775	gravel	2	2.377024019
5	5	N. moorii	1995	3	2.925	rubble	2	4.00222111
5	6	N. moorii	1995	0	3.025	rock	2	7.861444869
5	7	N. moorii	1995	0	3.125	rubble	2	3.996276026
5	8	N. moorii	1995	0	3.25	stone	2	8.819044505
5	9	N. moorii	1995	1	3.35	stone	2	10.08874656
5	10	N. moorii	1995	1	3.5	stone	2	83.28781747
5	11	N. moorii	1995	0	3.7	stone	2	2.198199761
5	12	N. moorii	1995	0	3.875	rubble	2	19.59941136
5	13	N. moorii	1995	1	4	rubble	2	11.10583373
5	14	N. moorii	1995	1	4.225	rubble	3	28.21079882
5	15	N. moorii	1995	1	4.625	rubble	3	88.4748141
5	16	N. moorii	1995	0	4.975	rubble	3	22.60828853
5	17	N. moorii	1995	0	5.35	rock	3	7.386447323
5	18	N. moorii	1995	1	5.7	rubble	3	9.582577482
5	19	N. moorii	1995	0	6.075	rock	4	5.436577019
5	20	N. moorii	1995	2	6.45	stone	4	1.897203635
5	21	N. moorii	1995	0	6.6	rubble	4	14.41245528
5	22	N. moorii	1995	2	6.75	rubble	4	5.437532007
5	23	N. moorii	1995	0	7.075	stone	4	8.65477864
5	24	N. moorii	1995	0	7.45	rubble	4	7.477079291
5	25	N. moorii	1995	0	7.75	stone	4	58.28033219
5	26	N. moorii	1995	0	8.025	rubble	5	1.076400206
5	27	N. moorii	1995	0	8.35	stone	5	4.320987995
5	28	N. moorii	1995	0	8.725	rubble	5	4.197967687
5	29	N. moorii	1995	0	9.025	stone	5	1.094542519
5	30	N. moorii	1995	0	9.375	stone	5	2.880071529
5	31	N. moorii	1995	0	9.85	rubble	5	73.15019008
5	32	N. moorii	1995	0	10.2	rock	6	2.816149278
5	33	N. moorii	1995	0	10.575	rubble	6	4.700115264
5	34	N. moorii	1995	0	11.05	stone	6	6.353128909
5	35	N. moorii	1995	0	11.475	stone	6	7.413146511
5	36	N. moorii	1995	0	11.85	rubble	6	20.64054322
5	37	N. moorii	1995	0	12.225	sand	7	4.288417119
5	38	N. moorii	1995	0	12.6	sand	7	35.83644602
5	39	N. moorii	1995	0	12.9	sand	7	39.14620968
5	40	N. moorii	1995	0	13.175	stone	7	6.591798311
6	1	N. moorii	1995	2	2.45	gravel	2	12.8535967
6	2	N. moorii	1995	1	2.6	gravel	2	5.020644057
6	3	N. moorii	1995	2	2.725	rubble	2	0
6	4	N. moorii	1995	2	2.825	rubble	2	7.997234321
6	5	N. moorii	1995	1	2.975	rubble	2	5.462143942
6	6	N. moorii	1995	1	3.075	stone	2	1.616061762
6	7	N. moorii	1995	0	3.175	stone	2	6.007414523
6	8	N. moorii	1995	1	3.325	stone	2	2.561982431
6	9	N. moorii	1995	0	3.475	rubble	2	2.200256011
6	10	N. moorii	1995	1	3.6	rubble	2	3.173860487
6	11	N. moorii	1995	0	3.775	stone	2	77.4131029
6	12	N. moorii	1995	2	3.975	rubble	2	2.045375305
6	13	N. moorii	1995	1	4.125	stone	3	1.632813165
6	14	N. moorii	1995	0	4.4	rubble	3	8.752460897
6	15	N. moorii	1995	0	4.8	rubble	3	6.449115919
6	16	N. moorii	1995	1	5.1	rubble	3	5.574287279
6	17	N. moorii	1995	1	5.45	stone	3	9.874677892
6	18	N. moorii	1995	0	5.85	stone	3	5.074517567
6	19	N. moorii	1995	0	6.15	stone	4	7.14961459
6	20	N. moorii	1995	0	6.45	stone	4	13.05663994
6	21	N. moorii	1995	0	6.675	rubble	4	1.704660799
6	22	N. moorii	1995	0	6.85	rubble	4	4.906983634
6	23	N. moorii	1995	0	7.175	rubble	4	6.306867316
6	24	N. moorii	1995	0	7.475	rubble	4	3.734785305
6	25	N. moorii	1995	0	7.775	stone	4	11.17274544
6	26	N. moorii	1995	0	8.125	stone	5	6.654777141
6	27	N. moorii	1995	0	8.4	rubble	5	11.13917191
6	28	N. moorii	1995	0	8.775	rubble	5	2.51683032
6	29	N. moorii	1995	0	9.175	stone	5	3.923510081
6	30	N. moorii	1995	0	9.45	rubble	5	5.590506572
6	31	N. moorii	1995	0	9.85	rubble	5	3.390833943
6	32	N. moorii	1995	0	10.275	stone	6	4.868918697
6	33	N. moorii	1995	1	10.65	stone	6	3.096653682
6	34	N. moorii	1995	1	11.15	sand	6	9.485308174
6	35	N. moorii	1995	0	11.6	rubble	6	3.992805547
6	36	N. moorii	1995	1	11.975	rubble	6	12.45133067
6	37	N. moorii	1995	0	12.35	rubble	7	8.603142328
6	38	N. moorii	1995	0	12.7	rubble	7	35.10208761
6	39	N. moorii	1995	0	13.025	rubble	7	38.26979234
6	40	N. moorii	1995	0	13.275	rubble	7	2.005546616
7	1	N. moorii	1995	1	2.5	gravel	2	0
7	2	N. moorii	1995	1	2.625	gravel	2	5.020644047
7	3	N. moorii	1995	1	2.8	stone	2	4.274529848
7	4	N. moorii	1995	0	2.875	rubble	2	4.301595844
7	5	N. moorii	1995	2	2.95	rubble	2	2.298533481
7	6	N. moorii	1995	1	3.025	stone	2	2.301394675
7	7	N. moorii	1995	1	3.1	rubble	2	2.607640893
7	8	N. moorii	1995	2	3.25	rubble	2	5.260893475
7	9	N. moorii	1995	0	3.45	stone	2	4.975072249
7	10	N. moorii	1995	0	3.625	rubble	2	2.982804174
7	11	N. moorii	1995	0	3.825	rubble	2	6.938971552
7	12	N. moorii	1995	0	4.025	rock	3	11.35287478
7	13	N. moorii	1995	0	4.3	stone	3	42.60104696
7	14	N. moorii	1995	0	4.625	rubble	3	10.13614595
7	15	N. moorii	1995	0	4.875	rubble	3	6.357025478
7	16	N. moorii	1995	0	5.15	rubble	3	6.002587014
7	17	N. moorii	1995	0	5.525	stone	3	6.881278552
7	18	N. moorii	1995	0	5.9	stone	3	12.01181808
7	19	N. moorii	1995	0	6.15	stone	4	1.775010377
7	20	N. moorii	1995	1	6.4	stone	4	59.38345366
7	21	N. moorii	1995	0	6.65	rubble	4	80.77312722
7	22	N. moorii	1995	0	6.875	stone	4	4.974726503
7	23	N. moorii	1995	0	7.2	rubble	4	10.48403331
7	24	N. moorii	1995	0	7.5	rubble	4	1.118360795
7	25	N. moorii	1995	0	7.825	rock	4	3.823618996
7	26	N. moorii	1995	0	8.15	rubble	5	1.158048092
7	27	N. moorii	1995	0	8.425	stone	5	37.05948649
7	28	N. moorii	1995	0	8.85	stone	5	2.864016915
7	29	N. moorii	1995	0	9.275	stone	5	2.987759876
7	30	N. moorii	1995	0	9.525	rubble	5	4.486700851
7	31	N. moorii	1995	1	9.875	rubble	5	4.006464033
7	32	N. moorii	1995	0	10.35	stone	6	6.61223793
7	33	N. moorii	1995	0	10.8	stone	6	7.707911683
7	34	N. moorii	1995	0	11.3	rubble	6	2.910195227
7	35	N. moorii	1995	0	11.65	rubble	6	19.49572243
7	36	N. moorii	1995	0	11.925	sand	6	35.41453294
7	37	N. moorii	1995	0	12.325	rubble	7	26.88659001
7	38	N. moorii	1995	0	12.7	rubble	7	5.867587379
7	39	N. moorii	1995	0	13.025	rubble	7	27.69812339
7	40	N. moorii	1995	0	13.35	rubble	7	1.893108124
8	1	N. moorii	1995	2	2.525	gravel	2	0
8	2	N. moorii	1995	0	2.7	gravel	2	12.01355471
8	3	N. moorii	1995	1	2.875	rubble	2	4.199662868
8	4	N. moorii	1995	0	2.9	rubble	2	0
8	5	N. moorii	1995	2	2.975	rubble	2	2.284738227
8	6	N. moorii	1995	1	3.05	stone	2	2.479352486
8	7	N. moorii	1995	1	3.075	rubble	2	4.786896061
8	8	N. moorii	1995	0	3.225	stone	2	6.850294191
8	9	N. moorii	1995	0	3.35	rubble	2	16.42317363
8	10	N. moorii	1995	1	3.5	stone	2	7.576516568
8	11	N. moorii	1995	0	3.825	stone	2	16.68818041
8	12	N. moorii	1995	0	4.125	stone	3	2.038169525
8	13	N. moorii	1995	1	4.45	stone	3	6.853220149
8	14	N. moorii	1995	0	4.7	rubble	3	3.535040383
8	15	N. moorii	1995	0	4.9	rubble	3	54.5067754
8	16	N. moorii	1995	0	5.225	stone	3	11.07775905
8	17	N. moorii	1995	0	5.55	stone	3	15.20589277
8	18	N. moorii	1995	1	5.875	stone	3	5.218827243
8	19	N. moorii	1995	0	6.2	stone	4	47.78947373
8	20	N. moorii	1995	0	6.5	stone	4	43.06082371
8	21	N. moorii	1995	0	6.75	stone	4	1.936952941
8	22	N. moorii	1995	0	6.975	stone	4	21.54448235
8	23	N. moorii	1995	0	7.25	stone	4	6.827093129
8	24	N. moorii	1995	0	7.6	stone	4	55.64089477
8	25	N. moorii	1995	0	7.925	stone	4	12.12946843
8	26	N. moorii	1995	0	8.2	rubble	5	14.74027198
8	27	N. moorii	1995	3	8.6	rubble	5	6.294508446
8	28	N. moorii	1995	0	8.95	rubble	5	4.293318847
8	29	N. moorii	1995	0	9.25	stone	5	4.265464422
8	30	N. moorii	1995	0	9.55	rock	5	0.924617699
8	31	N. moorii	1995	0	9.9	rock	5	3.870164457
8	32	N. moorii	1995	0	10.4	stone	6	3.817386451
8	33	N. moorii	1995	0	10.85	stone	6	3.037283823
8	34	N. moorii	1995	0	11.3	rock	6	14.65894958
8	35	N. moorii	1995	0	11.7	sand	6	0.795678018
8	36	N. moorii	1995	0	11.95	rubble	6	6.995134443
8	37	N. moorii	1995	0	12.275	sand	7	4.066449383
8	38	N. moorii	1995	0	12.675	rock	7	19.61860168
8	39	N. moorii	1995	0	13	rubble	7	23.0992795
8	40	N. moorii	1995	0	13.35	rubble	7	5.316523654
9	1	N. moorii	1995	3	2.6	gravel	2	4.767433901
9	2	N. moorii	1995	1	2.75	gravel	2	12.01355465
9	3	N. moorii	1995	0	2.875	rubble	2	1.559407645
9	4	N. moorii	1995	0	2.9	stone	2	0
9	5	N. moorii	1995	0	2.95	stone	2	5.356947481
9	6	N. moorii	1995	0	3.025	rubble	2	2.51220635
9	7	N. moorii	1995	1	3.1	rubble	2	1.47662362
9	8	N. moorii	1995	1	3.275	stone	2	59.55581217
9	9	N. moorii	1995	1	3.375	rubble	2	2.4011115
9	10	N. moorii	1995	1	3.525	rock	2	11.49772574
9	11	N. moorii	1995	1	3.875	stone	2	13.87352024
9	12	N. moorii	1995	1	4.2	rubble	3	25.03766787
9	13	N. moorii	1995	0	4.525	rubble	3	9.478493615
9	14	N. moorii	1995	0	4.775	rubble	3	1.622219824
9	15	N. moorii	1995	1	5.025	stone	3	59.75389893
9	16	N. moorii	1995	0	5.3	stone	3	28.35470277
9	17	N. moorii	1995	2	5.525	stone	3	4.9272431
9	18	N. moorii	1995	0	5.925	stone	3	8.053754333
9	19	N. moorii	1995	0	6.35	rubble	4	31.05515039
9	20	N. moorii	1995	0	6.6	stone	4	28.39328179
9	21	N. moorii	1995	1	6.85	stone	4	20.56457679
9	22	N. moorii	1995	0	7.1	stone	4	4.306403311
9	23	N. moorii	1995	0	7.35	stone	4	3.857987645
9	24	N. moorii	1995	0	7.675	stone	4	4.897893634
9	25	N. moorii	1995	0	8.025	stone	5	3.079390858
9	26	N. moorii	1995	0	8.325	stone	5	11.98809566
9	27	N. moorii	1995	1	8.7	stone	5	3.973415933
9	28	N. moorii	1995	0	9.05	stone	5	0.908568777
9	29	N. moorii	1995	0	9.3	stone	5	51.00012982
9	30	N. moorii	1995	0	9.625	rubble	5	79.30309844
9	31	N. moorii	1995	0	10.025	sand	6	4.077989255
9	32	N. moorii	1995	0	10.45	stone	6	4.751249635
9	33	N. moorii	1995	0	10.875	stone	6	1.974373005
9	34	N. moorii	1995	0	11.35	stone	6	2.845199689
9	35	N. moorii	1995	0	11.8	rubble	6	3.879610329
9	36	N. moorii	1995	0	12.05	sand	7	0.647461056
9	37	N. moorii	1995	0	12.325	stone	7	11.46955139
9	38	N. moorii	1995	0	12.7	sand	7	7.528289488
9	39	N. moorii	1995	0	13.025	sand	7	4.94979238
9	40	N. moorii	1995	0	13.4	rubble	7	11.93151702
10	1	N. moorii	1995	2	2.7	gravel	2	4.767433895
10	2	N. moorii	1995	0	2.8	rubble	2	4.619720558
10	3	N. moorii	1995	0	2.875	stone	2	4.669179643
10	4	N. moorii	1995	0	2.975	stone	2	0
10	5	N. moorii	1995	0	3.05	stone	2	87.33470706
10	6	N. moorii	1995	2	3.025	rubble	2	44.48018211
10	7	N. moorii	1995	1	3.125	rubble	2	6.889460086
10	8	N. moorii	1995	2	3.35	stone	2	19.16969894
10	9	N. moorii	1995	1	3.5	stone	2	6.966977845
10	10	N. moorii	1995	2	3.725	stone	2	62.59218355
10	11	N. moorii	1995	1	4.025	stone	3	16.0492585
10	12	N. moorii	1995	1	4.25	rubble	3	15.54422162
10	13	N. moorii	1995	1	4.55	rubble	3	12.55253139
10	14	N. moorii	1995	1	4.85	rubble	3	13.34968884
10	15	N. moorii	1995	0	5.075	stone	3	12.30482743
10	16	N. moorii	1995	2	5.275	stone	3	2.500549801
10	17	N. moorii	1995	1	5.55	stone	3	15.97734535
10	18	N. moorii	1995	0	5.975	stone	3	5.360887672
10	19	N. moorii	1995	1	6.375	rock	4	9.067159283
10	20	N. moorii	1995	0	6.675	stone	4	1.549850211
10	21	N. moorii	1995	0	6.875	stone	4	19.69122414
10	22	N. moorii	1995	1	7.075	stone	4	4.449057894
10	23	N. moorii	1995	0	7.4	rubble	4	11.18577301
10	24	N. moorii	1995	0	7.675	stone	4	3.920885551
10	25	N. moorii	1995	0	7.95	rock	4	7.194478456
10	26	N. moorii	1995	0	8.325	rubble	5	2.714184014
10	27	N. moorii	1995	0	8.675	stone	5	8.811948398
10	28	N. moorii	1995	1	9.025	stone	5	8.467610589
10	29	N. moorii	1995	1	9.325	rubble	5	26.32637905
10	30	N. moorii	1995	0	9.625	rubble	5	16.58337679
10	31	N. moorii	1995	0	10	sand	5	70.48998822
10	32	N. moorii	1995	0	10.425	stone	6	4.968785687
10	33	N. moorii	1995	0	11	stone	6	2.504099514
10	34	N. moorii	1995	0	11.5	stone	6	6.193004006
10	35	N. moorii	1995	0	11.8	sand	6	6.996255338
10	36	N. moorii	1995	0	12.05	rubble	7	0.736038035
10	37	N. moorii	1995	0	12.35	sand	7	3.99051404
10	38	N. moorii	1995	0	12.7	rubble	7	1.801365442
10	39	N. moorii	1995	0	13.025	stone	7	5.258238788
10	40	N. moorii	1995	0	13.4	rubble	7	7.412922161
1	1	P. curvifrons	1995	0	2.225	rubble	2	0
1	2	P. curvifrons	1995	0	2.325	stone	2	3.893552864
1	3	P. curvifrons	1995	0	2.5	stone	2	8.890812525
1	4	P. curvifrons	1995	0	2.625	rubble	2	8.890812525
1	5	P. curvifrons	1995	0	2.675	gravel	2	2.13700392
1	6	P. curvifrons	1995	0	2.775	gravel	2	2.613095639
1	7	P. curvifrons	1995	0	2.95	rubble	2	19.75075673
1	8	P. curvifrons	1995	0	3.05	rubble	2	1.852528879
1	9	P. curvifrons	1995	0	3.175	rubble	2	3.546450412
1	10	P. curvifrons	1995	0	3.35	rubble	2	11.57573913
1	11	P. curvifrons	1995	0	3.475	rubble	2	2.389615575
1	12	P. curvifrons	1995	0	3.65	rubble	2	9.821699744
1	13	P. curvifrons	1995	0	3.775	rubble	2	3.188864905
1	14	P. curvifrons	1995	0	3.875	rubble	2	53.21911682
1	15	P. curvifrons	1995	0	4.15	rubble	3	34.77244053
1	16	P. curvifrons	1995	3	4.5	stone	3	10.43841624
1	17	P. curvifrons	1995	0	5	rubble	3	5.356229731
1	18	P. curvifrons	1995	0	5.475	rock	3	43.13958811
1	19	P. curvifrons	1995	0	5.75	rock	3	62.43645523
1	20	P. curvifrons	1995	0	6.075	rock	4	11.96148902
1	21	P. curvifrons	1995	0	6.4	stone	4	1.931916906
1	22	P. curvifrons	1995	0	6.6	stone	4	3.518511307
1	23	P. curvifrons	1995	0	6.925	rock	4	4.228877825
1	24	P. curvifrons	1995	0	7.275	rubble	4	0
1	25	P. curvifrons	1995	0	7.55	stone	4	5.519329703
1	26	P. curvifrons	1995	0	7.825	stone	4	0.763685066
1	27	P. curvifrons	1995	0	8.1	rubble	5	4.759229227
1	28	P. curvifrons	1995	0	8.5	rubble	5	3.739169438
1	29	P. curvifrons	1995	0	8.85	stone	5	3.439071959
1	30	P. curvifrons	1995	0	9.175	stone	5	3.29998629
1	31	P. curvifrons	1995	0	9.55	stone	5	4.222375454
1	32	P. curvifrons	1995	0	9.95	rock	5	7.434363899
1	33	P. curvifrons	1995	0	10.35	rubble	6	7.434363902
1	34	P. curvifrons	1995	0	10.675	rubble	6	47.61169891
1	35	P. curvifrons	1995	0	11.1	stone	6	4.511991682
1	36	P. curvifrons	1995	0	11.55	stone	6	7.617270243
1	37	P. curvifrons	1995	0	12.025	stone	7	2.650609526
1	38	P. curvifrons	1995	0	12.475	sand	7	2.201925241
1	39	P. curvifrons	1995	0	12.725	rubble	7	11.19216041
1	40	P. curvifrons	1995	0	13.025	sand	7	2.163588588
2	1	P. curvifrons	1995	0	2.25	rock	2	3.551051373
2	2	P. curvifrons	1995	0	2.4	rubble	2	6.651375415
2	3	P. curvifrons	1995	0	2.575	rubble	2	5.850358176
2	4	P. curvifrons	1995	0	2.675	rubble	2	1.920060584
2	5	P. curvifrons	1995	0	2.725	gravel	2	3.887462127
2	6	P. curvifrons	1995	0	2.875	gravel	2	11.16053977
2	7	P. curvifrons	1995	0	3	rubble	2	3.755602967
2	8	P. curvifrons	1995	0	3.025	stone	2	1.991794543
2	9	P. curvifrons	1995	0	3.1	stone	2	42.75239648
2	10	P. curvifrons	1995	0	3.35	rubble	2	6.877414888
2	11	P. curvifrons	1995	0	3.55	stone	2	13.84868842
2	12	P. curvifrons	1995	0	3.675	rubble	2	8.490815031
2	13	P. curvifrons	1995	0	3.825	stone	2	1.502801766
2	14	P. curvifrons	1995	0	3.925	stone	2	3.298813043
2	15	P. curvifrons	1995	0	4.125	stone	3	9.912989896
2	16	P. curvifrons	1995	0	4.575	rock	3	11.63575834
2	17	P. curvifrons	1995	0	5.075	rubble	3	5.924345776
2	18	P. curvifrons	1995	0	5.475	stone	3	9.404277154
2	19	P. curvifrons	1995	0	5.825	stone	3	53.15639782
2	20	P. curvifrons	1995	0	6.15	rock	4	49.67117542
2	21	P. curvifrons	1995	0	6.525	rock	4	7.133341196
2	22	P. curvifrons	1995	0	6.8	rock	4	1.58513214
2	23	P. curvifrons	1995	0	7	stone	4	10.02054508
2	24	P. curvifrons	1995	0	7.325	stone	4	30.51939509
2	25	P. curvifrons	1995	0	7.625	rubble	4	55.35745938
2	26	P. curvifrons	1995	0	7.9	rubble	4	25.88214902
2	27	P. curvifrons	1995	0	8.2	rubble	5	24.64197691
2	28	P. curvifrons	1995	0	8.525	stone	5	3.239585835
2	29	P. curvifrons	1995	0	8.9	rubble	5	6.319792224
2	30	P. curvifrons	1995	0	9.275	stone	5	4.227139535
2	31	P. curvifrons	1995	0	9.625	stone	5	18.04873632
2	32	P. curvifrons	1995	0	9.975	rubble	5	7.234514312
2	33	P. curvifrons	1995	0	10.375	rubble	6	9.066603578
2	34	P. curvifrons	1995	0	10.75	rubble	6	3.085633406
2	35	P. curvifrons	1995	0	11.175	stone	6	2.719532872
2	36	P. curvifrons	1995	0	11.65	stone	6	2.455624481
2	37	P. curvifrons	1995	0	12.05	sand	7	3.404229534
2	38	P. curvifrons	1995	0	12.45	rubble	7	9.477190715
2	39	P. curvifrons	1995	0	12.775	stone	7	3.187810467
2	40	P. curvifrons	1995	0	13.1	stone	7	3.800871074
3	1	P. curvifrons	1995	0	2.25	stone	2	13.18292423
3	2	P. curvifrons	1995	0	2.375	rubble	2	4.15715913
3	3	P. curvifrons	1995	0	2.575	stone	2	12.40994721
3	4	P. curvifrons	1995	0	2.7	gravel	2	0
3	5	P. curvifrons	1995	0	2.775	gravel	2	6.186935757
3	6	P. curvifrons	1995	0	2.9	rubble	2	3.142489934
3	7	P. curvifrons	1995	0	3.025	rubble	2	3.083516479
3	8	P. curvifrons	1995	0	3.125	rubble	2	1.51667414
3	9	P. curvifrons	1995	0	3.175	stone	2	8.566786105
3	10	P. curvifrons	1995	0	3.4	rock	2	11.7543764
3	11	P. curvifrons	1995	0	3.65	rock	2	0
3	12	P. curvifrons	1995	0	3.725	stone	2	5.633031541
3	13	P. curvifrons	1995	0	3.9	stone	2	74.38306296
3	14	P. curvifrons	1995	0	4.075	rubble	3	3.120101102
3	15	P. curvifrons	1995	0	4.275	rubble	3	9.71435531
3	16	P. curvifrons	1995	0	4.725	stone	3	5.536324374
3	17	P. curvifrons	1995	0	5.15	stone	3	6.490175182
3	18	P. curvifrons	1995	0	5.5	stone	3	7.708671881
3	19	P. curvifrons	1995	0	5.9	stone	3	14.54647651
3	20	P. curvifrons	1995	0	6.3	rock	4	40.09026725
3	21	P. curvifrons	1995	0	6.625	stone	4	12.13644389
3	22	P. curvifrons	1995	0	6.775	rubble	4	2.295690778
3	23	P. curvifrons	1995	0	6.975	stone	4	5.752460251
3	24	P. curvifrons	1995	0	7.325	stone	4	9.486994224
3	25	P. curvifrons	1995	0	7.65	rock	4	3.944590697
3	26	P. curvifrons	1995	0	7.925	stone	4	25.14473744
3	27	P. curvifrons	1995	0	8.225	stone	5	50.78917019
3	28	P. curvifrons	1995	0	8.575	rubble	5	4.355475886
3	29	P. curvifrons	1995	0	8.925	rubble	5	15.54649171
3	30	P. curvifrons	1995	0	9.275	rubble	5	3.098400319
3	31	P. curvifrons	1995	0	9.675	stone	5	7.160594033
3	32	P. curvifrons	1995	0	10.025	rubble	6	20.27652926
3	33	P. curvifrons	1995	0	10.4	rubble	6	4.221376461
3	34	P. curvifrons	1995	0	10.825	rubble	6	6.807303699
3	35	P. curvifrons	1995	0	11.225	rubble	6	8.9821377
3	36	P. curvifrons	1995	0	11.675	rock	6	3.160516027
3	37	P. curvifrons	1995	0	12.1	stone	7	3.183837758
3	38	P. curvifrons	1995	0	12.475	stone	7	3.922630331
3	39	P. curvifrons	1995	0	12.825	rubble	7	7.458636949
3	40	P. curvifrons	1995	0	13.2	rubble	7	10.70286396
4	1	P. curvifrons	1995	0	2.325	stone	2	2.507933578
4	2	P. curvifrons	1995	0	2.45	rubble	2	25.27116524
4	3	P. curvifrons	1995	0	2.625	rubble	2	7.044895078
4	4	P. curvifrons	1995	0	2.725	rubble	2	0
4	5	P. curvifrons	1995	0	2.8	stone	2	3.968526497
4	6	P. curvifrons	1995	0	2.9	rubble	2	3.883245505
4	7	P. curvifrons	1995	0	3.025	stone	2	8.940746031
4	8	P. curvifrons	1995	0	3.175	rubble	2	6.711943625
4	9	P. curvifrons	1995	0	3.3	rubble	2	2.669721951
4	10	P. curvifrons	1995	0	3.475	rubble	2	8.558939649
4	11	P. curvifrons	1995	0	3.675	stone	2	7.197413363
4	12	P. curvifrons	1995	0	3.8	stone	2	1.430936745
4	13	P. curvifrons	1995	0	3.975	rubble	2	67.36427579
4	14	P. curvifrons	1995	0	4.175	rock	3	0
4	15	P. curvifrons	1995	3	4.45	rubble	3	8.483455092
4	16	P. curvifrons	1995	0	4.825	rubble	3	12.94560764
4	17	P. curvifrons	1995	0	5.225	stone	3	14.78310609
4	18	P. curvifrons	1995	0	5.575	rock	3	68.55194418
4	19	P. curvifrons	1995	0	5.95	stone	3	13.59073247
4	20	P. curvifrons	1995	0	6.35	stone	4	7.096602697
4	21	P. curvifrons	1995	0	6.575	rock	4	2.749161959
4	22	P. curvifrons	1995	0	6.7	rubble	4	0.897965912
4	23	P. curvifrons	1995	0	6.975	stone	4	5.860259156
4	24	P. curvifrons	1995	0	7.375	stone	4	32.46259472
4	25	P. curvifrons	1995	0	7.725	rubble	4	8.886171306
4	26	P. curvifrons	1995	0	7.975	rubble	4	3.662992458
4	27	P. curvifrons	1995	0	8.275	stone	5	16.02751699
4	28	P. curvifrons	1995	0	8.675	stone	5	3.574084541
4	29	P. curvifrons	1995	0	8.925	rubble	5	10.06370048
4	30	P. curvifrons	1995	0	9.3	stone	5	4.733978249
4	31	P. curvifrons	1995	0	9.825	rubble	5	4.041243647
4	32	P. curvifrons	1995	0	10.15	rubble	6	5.104968267
4	33	P. curvifrons	1995	0	10.5	rubble	6	4.025092049
4	34	P. curvifrons	1995	0	10.925	rubble	6	31.0209062
4	35	P. curvifrons	1995	0	11.325	stone	6	4.01798388
4	36	P. curvifrons	1995	0	11.7	stone	6	65.35026042
4	37	P. curvifrons	1995	0	12.125	rock	7	3.154207848
4	38	P. curvifrons	1995	0	12.525	sand	7	2.257618237
4	39	P. curvifrons	1995	0	12.825	sand	7	6.52721657
4	40	P. curvifrons	1995	0	13.225	rubble	7	4.013475177
5	1	P. curvifrons	1995	0	2.4	rubble	2	4.966126373
5	2	P. curvifrons	1995	0	2.575	gravel	2	2.38141971
5	3	P. curvifrons	1995	0	2.675	gravel	2	3.962294701
5	4	P. curvifrons	1995	0	2.775	gravel	2	2.377024019
5	5	P. curvifrons	1995	0	2.925	rubble	2	4.00222111
5	6	P. curvifrons	1995	0	3.025	rock	2	7.861444869
5	7	P. curvifrons	1995	0	3.125	rubble	2	3.996276026
5	8	P. curvifrons	1995	0	3.25	stone	2	8.819044505
5	9	P. curvifrons	1995	0	3.35	stone	2	10.08874656
5	10	P. curvifrons	1995	0	3.5	stone	2	83.28781747
5	11	P. curvifrons	1995	0	3.7	stone	2	2.198199761
5	12	P. curvifrons	1995	0	3.875	rubble	2	19.59941136
5	13	P. curvifrons	1995	0	4	rubble	2	11.10583373
5	14	P. curvifrons	1995	0	4.225	rubble	3	28.21079882
5	15	P. curvifrons	1995	0	4.625	rubble	3	88.4748141
5	16	P. curvifrons	1995	0	4.975	rubble	3	22.60828853
5	17	P. curvifrons	1995	0	5.35	rock	3	7.386447323
5	18	P. curvifrons	1995	0	5.7	rubble	3	9.582577482
5	19	P. curvifrons	1995	0	6.075	rock	4	5.436577019
5	20	P. curvifrons	1995	0	6.45	stone	4	1.897203635
5	21	P. curvifrons	1995	0	6.6	rubble	4	14.41245528
5	22	P. curvifrons	1995	0	6.75	rubble	4	5.437532007
5	23	P. curvifrons	1995	0	7.075	stone	4	8.65477864
5	24	P. curvifrons	1995	0	7.45	rubble	4	7.477079291
5	25	P. curvifrons	1995	0	7.75	stone	4	58.28033219
5	26	P. curvifrons	1995	0	8.025	rubble	5	1.076400206
5	27	P. curvifrons	1995	0	8.35	stone	5	4.320987995
5	28	P. curvifrons	1995	0	8.725	rubble	5	4.197967687
5	29	P. curvifrons	1995	0	9.025	stone	5	1.094542519
5	30	P. curvifrons	1995	0	9.375	stone	5	2.880071529
5	31	P. curvifrons	1995	0	9.85	rubble	5	73.15019008
5	32	P. curvifrons	1995	0	10.2	rock	6	2.816149278
5	33	P. curvifrons	1995	0	10.575	rubble	6	4.700115264
5	34	P. curvifrons	1995	0	11.05	stone	6	6.353128909
5	35	P. curvifrons	1995	0	11.475	stone	6	7.413146511
5	36	P. curvifrons	1995	0	11.85	rubble	6	20.64054322
5	37	P. curvifrons	1995	0	12.225	sand	7	4.288417119
5	38	P. curvifrons	1995	0	12.6	sand	7	35.83644602
5	39	P. curvifrons	1995	0	12.9	sand	7	39.14620968
5	40	P. curvifrons	1995	0	13.175	stone	7	6.591798311
6	1	P. curvifrons	1995	0	2.45	gravel	2	12.8535967
6	2	P. curvifrons	1995	0	2.6	gravel	2	5.020644057
6	3	P. curvifrons	1995	0	2.725	rubble	2	0
6	4	P. curvifrons	1995	0	2.825	rubble	2	7.997234321
6	5	P. curvifrons	1995	0	2.975	rubble	2	5.462143942
6	6	P. curvifrons	1995	0	3.075	stone	2	1.616061762
6	7	P. curvifrons	1995	0	3.175	stone	2	6.007414523
6	8	P. curvifrons	1995	0	3.325	stone	2	2.561982431
6	9	P. curvifrons	1995	0	3.475	rubble	2	2.200256011
6	10	P. curvifrons	1995	0	3.6	rubble	2	3.173860487
6	11	P. curvifrons	1995	0	3.775	stone	2	77.4131029
6	12	P. curvifrons	1995	0	3.975	rubble	2	2.045375305
6	13	P. curvifrons	1995	0	4.125	stone	3	1.632813165
6	14	P. curvifrons	1995	0	4.4	rubble	3	8.752460897
6	15	P. curvifrons	1995	0	4.8	rubble	3	6.449115919
6	16	P. curvifrons	1995	0	5.1	rubble	3	5.574287279
6	17	P. curvifrons	1995	0	5.45	stone	3	9.874677892
6	18	P. curvifrons	1995	0	5.85	stone	3	5.074517567
6	19	P. curvifrons	1995	0	6.15	stone	4	7.14961459
6	20	P. curvifrons	1995	0	6.45	stone	4	13.05663994
6	21	P. curvifrons	1995	0	6.675	rubble	4	1.704660799
6	22	P. curvifrons	1995	0	6.85	rubble	4	4.906983634
6	23	P. curvifrons	1995	0	7.175	rubble	4	6.306867316
6	24	P. curvifrons	1995	0	7.475	rubble	4	3.734785305
6	25	P. curvifrons	1995	0	7.775	stone	4	11.17274544
6	26	P. curvifrons	1995	0	8.125	stone	5	6.654777141
6	27	P. curvifrons	1995	0	8.4	rubble	5	11.13917191
6	28	P. curvifrons	1995	0	8.775	rubble	5	2.51683032
6	29	P. curvifrons	1995	0	9.175	stone	5	3.923510081
6	30	P. curvifrons	1995	0	9.45	rubble	5	5.590506572
6	31	P. curvifrons	1995	0	9.85	rubble	5	3.390833943
6	32	P. curvifrons	1995	0	10.275	stone	6	4.868918697
6	33	P. curvifrons	1995	0	10.65	stone	6	3.096653682
6	34	P. curvifrons	1995	0	11.15	sand	6	9.485308174
6	35	P. curvifrons	1995	0	11.6	rubble	6	3.992805547
6	36	P. curvifrons	1995	0	11.975	rubble	6	12.45133067
6	37	P. curvifrons	1995	0	12.35	rubble	7	8.603142328
6	38	P. curvifrons	1995	0	12.7	rubble	7	35.10208761
6	39	P. curvifrons	1995	0	13.025	rubble	7	38.26979234
6	40	P. curvifrons	1995	0	13.275	rubble	7	2.005546616
7	1	P. curvifrons	1995	0	2.5	gravel	2	0
7	2	P. curvifrons	1995	0	2.625	gravel	2	5.020644047
7	3	P. curvifrons	1995	0	2.8	stone	2	4.274529848
7	4	P. curvifrons	1995	0	2.875	rubble	2	4.301595844
7	5	P. curvifrons	1995	0	2.95	rubble	2	2.298533481
7	6	P. curvifrons	1995	0	3.025	stone	2	2.301394675
7	7	P. curvifrons	1995	0	3.1	rubble	2	2.607640893
7	8	P. curvifrons	1995	0	3.25	rubble	2	5.260893475
7	9	P. curvifrons	1995	0	3.45	stone	2	4.975072249
7	10	P. curvifrons	1995	0	3.625	rubble	2	2.982804174
7	11	P. curvifrons	1995	0	3.825	rubble	2	6.938971552
7	12	P. curvifrons	1995	0	4.025	rock	3	11.35287478
7	13	P. curvifrons	1995	0	4.3	stone	3	42.60104696
7	14	P. curvifrons	1995	0	4.625	rubble	3	10.13614595
7	15	P. curvifrons	1995	0	4.875	rubble	3	6.357025478
7	16	P. curvifrons	1995	0	5.15	rubble	3	6.002587014
7	17	P. curvifrons	1995	0	5.525	stone	3	6.881278552
7	18	P. curvifrons	1995	0	5.9	stone	3	12.01181808
7	19	P. curvifrons	1995	0	6.15	stone	4	1.775010377
7	20	P. curvifrons	1995	0	6.4	stone	4	59.38345366
7	21	P. curvifrons	1995	0	6.65	rubble	4	80.77312722
7	22	P. curvifrons	1995	0	6.875	stone	4	4.974726503
7	23	P. curvifrons	1995	0	7.2	rubble	4	10.48403331
7	24	P. curvifrons	1995	0	7.5	rubble	4	1.118360795
7	25	P. curvifrons	1995	0	7.825	rock	4	3.823618996
7	26	P. curvifrons	1995	0	8.15	rubble	5	1.158048092
7	27	P. curvifrons	1995	0	8.425	stone	5	37.05948649
7	28	P. curvifrons	1995	0	8.85	stone	5	2.864016915
7	29	P. curvifrons	1995	0	9.275	stone	5	2.987759876
7	30	P. curvifrons	1995	0	9.525	rubble	5	4.486700851
7	31	P. curvifrons	1995	0	9.875	rubble	5	4.006464033
7	32	P. curvifrons	1995	0	10.35	stone	6	6.61223793
7	33	P. curvifrons	1995	0	10.8	stone	6	7.707911683
7	34	P. curvifrons	1995	0	11.3	rubble	6	2.910195227
7	35	P. curvifrons	1995	0	11.65	rubble	6	19.49572243
7	36	P. curvifrons	1995	0	11.925	sand	6	35.41453294
7	37	P. curvifrons	1995	0	12.325	rubble	7	26.88659001
7	38	P. curvifrons	1995	0	12.7	rubble	7	5.867587379
7	39	P. curvifrons	1995	0	13.025	rubble	7	27.69812339
7	40	P. curvifrons	1995	0	13.35	rubble	7	1.893108124
8	1	P. curvifrons	1995	0	2.525	gravel	2	0
8	2	P. curvifrons	1995	0	2.7	gravel	2	12.01355471
8	3	P. curvifrons	1995	0	2.875	rubble	2	4.199662868
8	4	P. curvifrons	1995	0	2.9	rubble	2	0
8	5	P. curvifrons	1995	0	2.975	rubble	2	2.284738227
8	6	P. curvifrons	1995	0	3.05	stone	2	2.479352486
8	7	P. curvifrons	1995	0	3.075	rubble	2	4.786896061
8	8	P. curvifrons	1995	0	3.225	stone	2	6.850294191
8	9	P. curvifrons	1995	0	3.35	rubble	2	16.42317363
8	10	P. curvifrons	1995	0	3.5	stone	2	7.576516568
8	11	P. curvifrons	1995	0	3.825	stone	2	16.68818041
8	12	P. curvifrons	1995	0	4.125	stone	3	2.038169525
8	13	P. curvifrons	1995	0	4.45	stone	3	6.853220149
8	14	P. curvifrons	1995	0	4.7	rubble	3	3.535040383
8	15	P. curvifrons	1995	0	4.9	rubble	3	54.5067754
8	16	P. curvifrons	1995	0	5.225	stone	3	11.07775905
8	17	P. curvifrons	1995	0	5.55	stone	3	15.20589277
8	18	P. curvifrons	1995	0	5.875	stone	3	5.218827243
8	19	P. curvifrons	1995	0	6.2	stone	4	47.78947373
8	20	P. curvifrons	1995	0	6.5	stone	4	43.06082371
8	21	P. curvifrons	1995	0	6.75	stone	4	1.936952941
8	22	P. curvifrons	1995	0	6.975	stone	4	21.54448235
8	23	P. curvifrons	1995	0	7.25	stone	4	6.827093129
8	24	P. curvifrons	1995	0	7.6	stone	4	55.64089477
8	25	P. curvifrons	1995	0	7.925	stone	4	12.12946843
8	26	P. curvifrons	1995	0	8.2	rubble	5	14.74027198
8	27	P. curvifrons	1995	0	8.6	rubble	5	6.294508446
8	28	P. curvifrons	1995	0	8.95	rubble	5	4.293318847
8	29	P. curvifrons	1995	0	9.25	stone	5	4.265464422
8	30	P. curvifrons	1995	0	9.55	rock	5	0.924617699
8	31	P. curvifrons	1995	0	9.9	rock	5	3.870164457
8	32	P. curvifrons	1995	0	10.4	stone	6	3.817386451
8	33	P. curvifrons	1995	0	10.85	stone	6	3.037283823
8	34	P. curvifrons	1995	0	11.3	rock	6	14.65894958
8	35	P. curvifrons	1995	0	11.7	sand	6	0.795678018
8	36	P. curvifrons	1995	0	11.95	rubble	6	6.995134443
8	37	P. curvifrons	1995	0	12.275	sand	7	4.066449383
8	38	P. curvifrons	1995	0	12.675	rock	7	19.61860168
8	39	P. curvifrons	1995	0	13	rubble	7	23.0992795
8	40	P. curvifrons	1995	0	13.35	rubble	7	5.316523654
9	1	P. curvifrons	1995	0	2.6	gravel	2	4.767433901
9	2	P. curvifrons	1995	0	2.75	gravel	2	12.01355465
9	3	P. curvifrons	1995	0	2.875	rubble	2	1.559407645
9	4	P. curvifrons	1995	0	2.9	stone	2	0
9	5	P. curvifrons	1995	0	2.95	stone	2	5.356947481
9	6	P. curvifrons	1995	0	3.025	rubble	2	2.51220635
9	7	P. curvifrons	1995	0	3.1	rubble	2	1.47662362
9	8	P. curvifrons	1995	0	3.275	stone	2	59.55581217
9	9	P. curvifrons	1995	0	3.375	rubble	2	2.4011115
9	10	P. curvifrons	1995	0	3.525	rock	2	11.49772574
9	11	P. curvifrons	1995	0	3.875	stone	2	13.87352024
9	12	P. curvifrons	1995	0	4.2	rubble	3	25.03766787
9	13	P. curvifrons	1995	0	4.525	rubble	3	9.478493615
9	14	P. curvifrons	1995	0	4.775	rubble	3	1.622219824
9	15	P. curvifrons	1995	0	5.025	stone	3	59.75389893
9	16	P. curvifrons	1995	0	5.3	stone	3	28.35470277
9	17	P. curvifrons	1995	0	5.525	stone	3	4.9272431
9	18	P. curvifrons	1995	0	5.925	stone	3	8.053754333
9	19	P. curvifrons	1995	0	6.35	rubble	4	31.05515039
9	20	P. curvifrons	1995	0	6.6	stone	4	28.39328179
9	21	P. curvifrons	1995	0	6.85	stone	4	20.56457679
9	22	P. curvifrons	1995	0	7.1	stone	4	4.306403311
9	23	P. curvifrons	1995	0	7.35	stone	4	3.857987645
9	24	P. curvifrons	1995	0	7.675	stone	4	4.897893634
9	25	P. curvifrons	1995	0	8.025	stone	5	3.079390858
9	26	P. curvifrons	1995	0	8.325	stone	5	11.98809566
9	27	P. curvifrons	1995	0	8.7	stone	5	3.973415933
9	28	P. curvifrons	1995	0	9.05	stone	5	0.908568777
9	29	P. curvifrons	1995	0	9.3	stone	5	51.00012982
9	30	P. curvifrons	1995	0	9.625	rubble	5	79.30309844
9	31	P. curvifrons	1995	0	10.025	sand	6	4.077989255
9	32	P. curvifrons	1995	0	10.45	stone	6	4.751249635
9	33	P. curvifrons	1995	0	10.875	stone	6	1.974373005
9	34	P. curvifrons	1995	0	11.35	stone	6	2.845199689
9	35	P. curvifrons	1995	0	11.8	rubble	6	3.879610329
9	36	P. curvifrons	1995	0	12.05	sand	7	0.647461056
9	37	P. curvifrons	1995	0	12.325	stone	7	11.46955139
9	38	P. curvifrons	1995	0	12.7	sand	7	7.528289488
9	39	P. curvifrons	1995	0	13.025	sand	7	4.94979238
9	40	P. curvifrons	1995	0	13.4	rubble	7	11.93151702
10	1	P. curvifrons	1995	0	2.7	gravel	2	4.767433895
10	2	P. curvifrons	1995	0	2.8	rubble	2	4.619720558
10	3	P. curvifrons	1995	0	2.875	stone	2	4.669179643
10	4	P. curvifrons	1995	0	2.975	stone	2	0
10	5	P. curvifrons	1995	0	3.05	stone	2	87.33470706
10	6	P. curvifrons	1995	0	3.025	rubble	2	44.48018211
10	7	P. curvifrons	1995	0	3.125	rubble	2	6.889460086
10	8	P. curvifrons	1995	0	3.35	stone	2	19.16969894
10	9	P. curvifrons	1995	0	3.5	stone	2	6.966977845
10	10	P. curvifrons	1995	0	3.725	stone	2	62.59218355
10	11	P. curvifrons	1995	0	4.025	stone	3	16.0492585
10	12	P. curvifrons	1995	0	4.25	rubble	3	15.54422162
10	13	P. curvifrons	1995	0	4.55	rubble	3	12.55253139
10	14	P. curvifrons	1995	0	4.85	rubble	3	13.34968884
10	15	P. curvifrons	1995	0	5.075	stone	3	12.30482743
10	16	P. curvifrons	1995	0	5.275	stone	3	2.500549801
10	17	P. curvifrons	1995	0	5.55	stone	3	15.97734535
10	18	P. curvifrons	1995	0	5.975	stone	3	5.360887672
10	19	P. curvifrons	1995	0	6.375	rock	4	9.067159283
10	20	P. curvifrons	1995	0	6.675	stone	4	1.549850211
10	21	P. curvifrons	1995	0	6.875	stone	4	19.69122414
10	22	P. curvifrons	1995	0	7.075	stone	4	4.449057894
10	23	P. curvifrons	1995	0	7.4	rubble	4	11.18577301
10	24	P. curvifrons	1995	0	7.675	stone	4	3.920885551
10	25	P. curvifrons	1995	0	7.95	rock	4	7.194478456
10	26	P. curvifrons	1995	0	8.325	rubble	5	2.714184014
10	27	P. curvifrons	1995	0	8.675	stone	5	8.811948398
10	28	P. curvifrons	1995	0	9.025	stone	5	8.467610589
10	29	P. curvifrons	1995	0	9.325	rubble	5	26.32637905
10	30	P. curvifrons	1995	0	9.625	rubble	5	16.58337679
10	31	P. curvifrons	1995	0	10	sand	5	70.48998822
10	32	P. curvifrons	1995	0	10.425	stone	6	4.968785687
10	33	P. curvifrons	1995	0	11	stone	6	2.504099514
10	34	P. curvifrons	1995	0	11.5	stone	6	6.193004006
10	35	P. curvifrons	1995	0	11.8	sand	6	6.996255338
10	36	P. curvifrons	1995	0	12.05	rubble	7	0.736038035
10	37	P. curvifrons	1995	0	12.35	sand	7	3.99051404
10	38	P. curvifrons	1995	0	12.7	rubble	7	1.801365442
10	39	P. curvifrons	1995	0	13.025	stone	7	5.258238788
[truncated: 98,801 more rows]
