# Supplementary material for: Depth and substratum differentiations among coexisting herbivorous cichlids in Lake Tanganyika
Source: R Soc Open Sci. 2016 Nov 16;3(11):160229. doi: 10.1098/rsos.160229 (PMC5180107; doi:10.1098/rsos.160229)
Supplement: Additional file 2. Aligned mitocondrial ND2 sequences of Tanganyikan cichlids cited from Muschick et al. [4]. [file rsos160229supp2.fas]

>gi|150406538|gb|EF462256.1|_Altolamprologus_calvus_isolate_5079_NADH_dehydrogenase_subunit_2_gene_complete_cds_mitochondrial
atgaatccttacatcttagccattcttctctttggtttaggccttggcaccacaattacatttgctagctcccactgactcctcgcctgaataggccttgaaataaatacactagccattattcccctaatagcccagcaccaccacccccgcgcaatcgaagctacaaccaaatatttcttaactcaagctgccgctgcagccaccctcctatttgcaagcgtcactaacgcttgactaacaggccaatgagaaattcaacaaattacgcaccccctcccaagcactataattacccttgcacttgccctcaaaattggcctagccccccttcatgcttggctccccgaagtcttacaaggtctggatctcaccacaggcttaatcctttcaacctggcaaaaacttgccccttttgccctaattcttcaaattcagccctcaaactcaacactccttattattctaggcctcacttccacccttattggaggctgaggcggattgaaccaaacacaactccgtaaaattcttgcatactcatcaatcgctcacctgggctgaataattcttgttctacaattctccccctcaattacactcctcacccttctaacctacctcgttataacattctcaacattcctactatttaaactcaacaaagctacaaacattaataccctcgctacatcatgatcaaaagcccccgccctaacagctcttacacccctaatcctcctctcactaggaggcctaccccctcttacaggctttataccaaaatggcttattcttcaggaattaactaaacaaggcctcgcccccaccgcaaccctcgcagccctttcagcccttctcagcctatacttctatctccgcctctcttacgcaatatcccttactatttctcccaataacctcacgggtacaaccccctgacgcttcccttccactcaactaacgtaccccctcgccacttcaactgcaatgacaatttgcctccttcctctcacccctgccatttcggccctattaaccccctaa
>gi|18253344|gb|AF398229.1|_Altolamprologus_compressiceps_NADH_dehydrogenase_subunit_2_gene_complete_cds_mitochondrial_gene_for_mitochondrial_product
atgaatccttacatcttagccattcttctctttggtttaggccttggcaccacaattacatttgctagctcccactgactcctcgcctgaataggccttgaaataaatacactagccattattcccctaatagcccagcaccaccacccccgcgcaatcgaagctacaaccaaatatttcttaactcaagctgccgctgcagccaccctcctatttgcaagcgtcactaacgcttgactaacaggccaatgagaaattcaacaaattacgcaccccctcccaagcactatagttaccgttgcacttgccctcaaaattggcctagccccccttcatgcttggctccccgaagtcttacaaggtctggatctcaccacaggcttaatcctttcaacctggcaaaaacttgccccttttgccctaattcttcaaattcagccctcaaactcaacactccttattattctaggcctcacttccacccttattggaggctgaggcggattgaaccaaacacaactccgtaaaattcttgcatactcatcaatcgctcacctgggctgaataattcttgttctacaattctccccctcaattacactcctcacccttctaacctacctcgttataacattctcaacattcctactatttaaactcaacaaagctacaaacattaataccctcgctacatcatgatcaaaagcccccgccctaacagctcttacacccctaatcctcctctcactaggaggcctaccccctcttacaggctttataccaaaatggcttattcttcaggaattaactaaacaaggcctcgcccccaccgcaaccctcgcagccctttcagcccttctcagcctatacttctatctccgcctctcttacgcaatatcccttactatttctcccaataacctcacgggtacaaccccctgacgcttcccttccactcaactaacgtaccccctcgccacttcaactgcaatgacaatttgcctccttcctctcacccctgccatttcggccctattaaacccctaa
>gi|150406586|gb|EF462274.1|_Lepidiolamprologus_attenuatus_isolate_5024_NADH_dehydrogenase_subunit_2_gene_complete_cds_mitochondrial
atgaatccttacatcttagccattcttctctttggtttaggccttggcaccacaattacattcgctagcacccactgactcctcgcctgaataggccttgaaataaatacactagccattattcccctaatagcccaacaccaccacccccgcgcaatcgaagctacaaccaaatactttttaacccaagctgctgctgcagccaccctcctatttgcaagcgtcactaacgcttgactaacaggccaatgagaaattcaacaaattacgcaccccctcccaagcactataattacccttgcacttgccctcaaaattggcctagccccccttcatgcttgactccccgaagttttacaaggcctggatctcaccacaggcttaatcctttcaacctggcaaaaacttgccccttttgccctaattcttcaaattcaaccctcaaactcgacactccttatcattttaggcctcgcttccacccttattggaggctgaggcggattaaaccaaacacagctccgtaaaattcttgcatactcatcaatcgctcacctgggctgaataattcttgttttacaattctccccctcaattacactcctcacccttctaatttacctcgttataacattctcgacatttctactatttaaactcaacaaagctacaaacattaataccctcgctacatcttggtcaaaagcccccgccctaacagctcttacacctctcatcctcctctcactggggggcctcccccctcttacaggctttataccaaaatgactaattcttcaagaactaactaaacaagatctcgcccccgccgcaaccctcgcagccctttcagccctcctcagcctttacttctatctccgcctctcttacgcaatgtcccttactatttcccccaacaacctcacaggtataaccccctgacgcttcccttccactcaactaacctaccccctcgccacttcaactgcaataacaatttgcctcctccctctcacccctgccatctcggccttattaaccccctaa
>gi|150406574|gb|EF462268.1|_Lepidiolamprologus_elongatus_isolate_5038_NADH_dehydrogenase_subunit_2_gene_complete_cds_mitochondrial
atgaatccttacatcttagccattcttctctttggtttaggccttggcaccacaattacatttgctagctcccactgactcctcgcctgaataggccttgaaatgaatacactagccattattcccctaatagcccaacaccaccacccccgcgcaatcgaagctactaccaaatactttttaacccaagctgctgctgcagccaccctcctatttgcaagcgtcactaacgcttgactaacaggccaatgagaaattcaacaaattacgcaccccctcccaagcactataattacccttgcacttgccctcaaaattggcctagccccccttcatgcttgactccccgaagttttacaaggcctggatctcaccacaggcttaatcctctcaacctggcaaaaacttgccccttttgccctaattcttcaaattcagccctcaaactcgacactccttatcattttaggcctcacttccacccttattggaggctgaggcggattaaaccaaacacagctccgtaaaattcttgcatactcatcaatcgctcacctgggctgaataattcttgttttacaattctccccctcaattacactcctcacccttctaacctacctcattataacattctcaacatttctactatttaaactcaacaaagctacaaatattaataccctcgctacatcttggtcgaaagcccccgccctaacagctcttacacccctcatccttctctcactaggaggcctccctcctcttacaggctttataccaaaatgactaattcttcaagaactgactaaacaagatctcgcccccaccgcaaccctcgcagccctttcagcccttctcagcctatacttctatctccgcctctcttacgcaatatcccttactatttcccccaacaacctcacaggtacaaccccctgacgcttcccttccactcaactaacctatcccctcgccacttcaactgcaataacaatttgcctcctccctctcacccctgccatctcggccttattaaccccctaa
>gi|150406590|gb|EF462276.1|_Lepidiolamprologus_cf._profundicola_JJD-2007_isolate_5034_NADH_dehydrogenase_subunit_2_gene_complete_cds_mitochondrial
atgaatccttacatcttagccattcttctctttggtttaggccttggcaccacaattacatttgctagcacccactgactcctcgcctgaataggccttgaaataaatacactagccattattcccctaatagcccaacaccaccacccccgcgcaatcgaagctacaaccaaatactttttaacccaagctgctgctgcagccaccctcctatttgcaagcgtcactaacgcttgactaacaggccaatgagaaattcaacaaattacgcaccccctcccaagcactataatcacccttgcacttgccctcaaaattggtctagccccccttcatgcttgactccccgaagttttacaaggcctggatctcaccacaggcttaatcctttcaacctggcaaaaacttgccccttttgccctaattcttcaaattcaaccctcaaactcgacactccttatcattttaggcctcacttccacccttattggaggctgaggcggattaaaccaaacacagctccgtaaaattcttgcatactcatcaatcgctcacctgggctgaataattcttgttttacaattctccccctcaattacactcctcacccttctaacctacctcattataacattctcaacatttctactatttaaactcaacaaagctacaaatattaataccctcgctacatcttggtcaaaagcccccgccctaacagctcttacacccctcatcctcctctcactgggaggcctcccccctcttacaggctttataccaaagtgactaattcttcaagaattgactaaacaagacctcgcccccaccgcaaccctcgcagccctttcagcccttctcagcctatacttctatctccgcctctcttacgcaatatcccttactatttcccccaacagcctcacaggtacaaccccctgacgcttcccttccactcaactaacctaccccctcgccacttcaactgcgataacaatttgcctcctccctctcacccctgccatctcggccttattaaccccctaa
>gi|18253338|gb|AF398226.1|_Lamprologus_callipterus_NADH_dehydrogenase_subunit_2_gene_complete_cds_mitochondrial_gene_for_mitochondrial_product
atgaacccttacatcttagccattcttctctttggtttaggccttggcaccacaattacatttgctagctcccactgactcctcgcctgaataggccttgaaataaatacactagccattattcccctaatagcccaacaccaccacccccgcgcaattgaagctacaaccaaatattttttaacccaagctgccgctgcagccaccctcctatttgcgagcgtcactaacgcttgactaacaggccagtgagaaatccaacaaattacgcaccccctcccaagcactataattaccgttgcacttgccctcaaaattggcctggccccccttcatgcttgactccccgaagttttacaaggtctggatctcaccacaggcttaatcctttcaacctgacaaaaacttgccccttttgccctaattcttcaaattcaaccctcaaactcaacactccttattattctaggcctcacttccacccttattggggggtgaggcggattaaaccaaacacaactccgtaaaattcttgcatactcatcgatcgctcacctgggctgaataatccttgttctacaattctccccatcaattacactcctcacccttctaacctacctcgttataacattctcaacatttctactatttaaactcaacaaagctaccaacattaataccctcgctacatcctgaacaaaagcccccgccctaacagctctcacacccctaatcctcctctcactagggggcctcccccctcttacaggttttataccaaaatggctaattcttcaggaattgactaaacaagatctcgcccccgccgcaaccctcgcagccctttcagcccttctcagcctatacttctatctccgcctttcttacgcaatatcccttactatttcccccaacaaccttacaggaacaaccccctgacgcttcccttccactcaactaacgtaccccctcgccacttcaactgcaataacaatttgtctccttcctctcacccctgccatctcggccttattaaacccttaa
>gi|150406580|gb|EF462271.1|_Lamprologus_lemairii_isolate_5035_NADH_dehydrogenase_subunit_2_gene_complete_cds_mitochondrial
atgaatccttacatcttagccattcttctctttggtttaggccttggcaccacaattacatttgctagctcccactgactcctcgcctgaataggccttgaaataaatacactagccattattcccctaatagcccaacaccaccacccccgcgcaatcgaagctacaaccaaatattttttaacccaagctgctgctgcagctaccctcctatttgcaagcgtcactaacgcttgactaacaggccaatgagaaattcaacaaattacacaccccctcccaagcactataattaccattgcacttgccctcaaaattggcctagcccctcttcatgcttgactccccgaagttttacaaggcctggatctcaccacaggcttaatcctttcaacctggcaaaaacttgccccctttgccctaattcttcaaattcagccctcaaactcaacactccttattattttaggcctcacttccacccttattggaggctgaggcggattaaaccaaacacaactccgtaaaattctcgcatactcatcaatcgctcatctgggctgaataattcttgttctacaattctccccctccatcacactcctcacccttctaacctacatcgttatgacactctcaacatttctcctatttaaactcaacaaagctacaaatattaacacccttgctacatcatgatcaaaagcccccgccctaacagctctaacacccctcattctcctttcactgggaggcctcccccctcttacgggctttataccaaaatgactaatcctccaagaactaactaaacaagatctcgcccccaccgcaaccctcgcagccctttcagccctccttagcctatacttttatttccgcctctcttacgcaatatcccttactatttcacctaacaacctcacaggtacaaccccctgacgctttccttccactcaactaacatatcccctcgccacctcaactgcaataacaatttgtctccttcctctcacccctggcatctcggccttattaaccccctaa
>gi|150406558|gb|EF462260.1|_Lamprologus_ornatipinnis_isolate_4517_NADH_dehydrogenase_subunit_2_gene_complete_cds_mitochondrial
atgaatccttacatcttagccattcttctctttggcttaggccttggcaccacaattacatttgctagttcccactgacttctcgcctgaataggccttgagataaatacactagccattattcccctaatagctcaacatcaccacccccgcgcaatcgaagctacaaccaaatactttttaacccaggctgctgctgcagctaccctcctatttgcaagcgtcactaacgcttgactaacaggccaatgagaaattcaacaaattatgcaccccctcccaagcactataatcacccttgcacttgccctcaaaattggcctagcacctcttcatgcttgactccccgaagttttgcaaggactggacctcaccacaggcctaattctttcaacctgacaaaaacttgccccctttgccctaattcttcaaattcaaccctcaaactcagcactccttatcattttaggcctcacttccacccttattggaggctgaggtggattaaaccaaacacaactccgtaaaattcttgcatactcatcaatcgctcacctgggctgaataattcttgttctacaattttccccctccattacactcctcacccttctaacctacttcgtcataacactctcaacattcctcgtatttaaactcaataaagctacaaacattaatacccttgctacatcgtgagcaaaagcccccgtcctaacagctcttgcacccctcattctcctctcactagggggtctcccccctcttactggttttataccaaaatgactaattcttcaagaactaactaaacaaggtctcgcccccaccgcaaccctagcagccctttcagcccttcttagcctatacttttatcttcgcctctcttacacaatatcccttactatctcccccaacaacctcactgccacaaccccctgaagcttttcttccactcaactaacatatcctctcgccacttcaactgcaataacaacttgtctactccctctcacccctgccatctcggccttactaaccccctaa
>gi|150406536|gb|EF462255.1|_Altolamprologus_fasciatus_isolate_5030_NADH_dehydrogenase_subunit_2_gene_complete_cds_mitochondrial
atgaacccttacatcttagccattcttctctttggcttaggccttggcacaacaatcacatttgctagctcccactgacttctcgcctgaataggccttgaaataaatacactagccattatccccctaatagcccaacatcaccacccacgcgcagtcgaagctacaaccaaatattttttgactcaagctgctgctgcagctaccctcctatttgcaagtgtaactaacgcctgactaacaggccagtgagaaattcaacaaattacgcaccccctcccaagcaccataattactcttgcactcgctcttaaaattggcctagcccctcttcatgcttgactccccgaagtcctgcaaggtttggacctccccacaggtttaattctttcaacctgacaaaaacttgcccccttcgccctaattcttcaacttcaaccttcaaactcaacacttctcatcattttaggtctttcatccacacttatcggcggctgaggcgggctaaaccaaacacagctccgtaaaattcttgcatactcatcaatcgctcacctgggctgaataattcttgttctacaattttccccctcaattacactcctcacccttttaacctacctcgttataacattctcaacatttctactatttaaactcaacaaagctacaaacattaataccctcgctacgtcatgatcaaaagcccccgccctaacagctcttacacccctaatcctcctctcattagggggcctcccccctcttacaggttttataccaaaatggctaattcttcaggaattaactaaacaaggtctcgcccccaccgcaacccttgcagccctttcagcccttctcagcctatacttctacctccgcctttcttacgcaatatcccttactatttctcccaacaacctcacaggtacaaccccctgacgcttcccttccactcaactaacctaccccctcgccacttcaactgcaataacaatttgcctccttcctcttacccctgccatctcggccttattaaacccctaa
>gi|157284530|gb|EF679241.1|_Chalinochromis_brichardi_NADH_dehydrogenase_subunit_2_(ND2)_gene_complete_cds_mitochondrial
atgaatccttacatcttagccatccttctttttggcctaggccttggcaccacaattacatttgctagctcccactgacttctcgcctggataggccttgaaataaatacactagccattattcccctaatagcccaacaccaccacccccgcgcaatcgaagccacaaccaaatattttttaacccaggcagctgctgcagccaccctcctatttgcaagtgttactaacgcttgactaacaggccagtgagaaattcaacaaattacgcaccccctcccaagcactataatcacccttgctcttgccctcaaaattggtctagcccctcttcatgcttgactccccgaagttttgcaaggactggatctcaccacaggcttaatcctttcaacctgacaaaaacttgccccctttgccctaattcttcaaattcaaccctcaaactcaacactcctcatcatcttaggccttacttccgcccttgttggaggctgaggcggattaaaccaaacacaactccgtaaaattcttgcatactcatcaattgctcatctaggctgaataattctggtactacaattttccccttcccttacactcctcacccttctagcctacttcgttataacattctcaacattcctcgtatttaaactcaacaaagctacaaatattaatacccttgctacatcctgaacgaaagcccccaccctaacagctcttgcacccctcattctcctttcactagggggcctcccccctcttacgggctttatgccaaaatgattaattctccaagaactaaccaaacaaggactcgctcccaccgcaaccctcgcagccctttcagcccttcttagcctgtacttttacctccgcctctcctacgcaatatcccttactatctcccctaacaacctgacaggtacaaccccctgacgcttctcttctactcaactaacataccccctcgccacttcaactgcaataacaatttgcctcctccctctcacccctgccatctcagccttactaaccccttaa
>gi|150406409|gb|EF462229.1|_Julidochromis_ornatus_isolate_5087_NADH_dehydrogenase_subunit_2_gene_complete_cds_mitochondrial
atgaatccttacatcttagccatccttctttttggcttaggccttggcaccacaattacatttgctagctcccactgacttctcgcctggataggccttgaaataaatacactagccattattcccctaatagcccaacaccaccacccccgcgcaatcgaagccacaaccaaatattttttaacccaggctgctgctgcagccaccctcctatttgcaagtgtcactaacgcttgactaacaggccagtgagaaattcaacaaatcacgcaccccctcccaagcactataatcacccttgctcttgccctcaaaattggtctagcccctcttcatgcttgactccccgaagttttgcaagggctggatctcaccacaggcttaatcctttcaacctgacaaaaacttgccccctttgccctaattcttcaaattcaaccctcaaacgcaacactcctcatcatcttaggccttacttccacccttgtcggaggctgaggcgggttaaaccaaacacaactccgtaaaattcttgcatactcatcaattgctcatctaggctgaataattctggtactacaattttccccttcccttacactcctcacccttctagcctacttcgttataacattctcaatattcctcgtatttaaactcaacaaagctacgaatattaatacccttgctacatcctgaacaaaagcccccgccctaacagctcttgcacccctcattctcctttcactagggggcctcccccctcttacgggctttatgccaaaatgactaattctccaagaactaactaaacaaggactcgctcccaccgcaaccctcgcagccctttcagcccttcttagcctgtacttttacctccgcctctcctacgcaatatcccttactatttcccctaataacctgacaggtacaaccccctgacgcttctcttccattcaactaacataccccctcgccacttcaactgcaataacaatttgcctcctccctctcacccctaccatctcagccttactaaccccctaa
>gi|157284552|gb|EF679252.1|_Neolamprologus_furcifer_NADH_dehydrogenase_subunit_2_(ND2)_gene_complete_cds_mitochondrial
atgaatccttacatcttggccattcttctttttggcttgggccttggtaccacaattacatttgctagctcccactgacttcttgcctgaataggccttgaaataaatacactagccattattcccctaatagcccaacaccaccacccccgcgcaatcgaagccacaaccaaatattttttaacccaagctgctgctgcagccaccctcctatttgcaagtgttactaacgcttgactaacaggccaatgagaaattcaacaaattacgcaccccctcccgagcactataattacccttgctcttgccctcaaaattggcctagcccctcttcatgcttgacttcccgaagttttgcaaggactggacctcaccacaggcttaatcctttcaacctggcaaaaacttgccccctttgccctaattcttcaaattcaaccctcaaactcaacactcctcatcatcttaggccttgcttccacccttattggaggctgaggcggattaaaccaaacacaactccgtaaaattcttgcatactcatcaattgctcatctaggctgaataattctggtactacaattttccccttcccttacactcctcacccttctaacctacttcattataacattcgcaacattcctcgtatttaaactcaacaaatctacgaacattaacacccttgctacatcctgaacaaaagcccccgccctgacagctcttgcacccctcattctcctctcactagggggcctcccccctcttacgggctttatgccaaaatgactaatcctccaagaactaactaaacaagggctcgctcctgccgcaaccctcgcagccctttcagcccttcttagcctgtacttttacctccgcctctcctacgcaatatcccttactatttctcctaacaacctcacaaccacagccccctgacgtttttcttccactcaactaacataccccctcgccacttcaactgcaataacaatctgcctcctccctctcactcctgccatctcggccttactaaccccctaa
>gi|150406453|gb|EF462248.1|_Neolamprologus_prochilus_isolate_5082_NADH_dehydrogenase_subunit_2_gene_complete_cds_mitochondrial
atgaacccttatatcttagccattcttctttttggtttaggccttggcaccacaattacattcactagctcccactgacttctcgcctggataggccttgaaataaatacactagccattattcccctaatagcccaacaccaccacccccgcgcaatcgaagctactaccaagtattttttgacccaggctgctgctgcagccaccctcctatttgcaagcgtcactaacgcttgactaacaggccaatgagaaattcaacaaattacgcaccccctcccaagcactataattacccttgctcttgccctcaaaattggcctagcccctcttcatgcttgactccccgaagttttgcagggcctggatctcaccacaggtttgatcctttcaacctgacaaaaacttgccccctttgccctgattcttcagattcagccctcaaactcaacactcctcatcatcttaggccttacctccgcccttgttggaggctgaggcgggttaaaccaaacacagctccgtaaaattcttgcatactcatcaatcgctcacctaggctggataattcttgtactacaattttccccctcccttacactcctcacccttctaacctacttcgttataacattctcaacattcctcgtatttaaactcaacaactctacgaacattaataccctcgctacatcctgaacaaaagctcccaccctaacagctctcgcacccctcatcctcctctcactggggggcctcccccctcttacgggctttatgccaaaatgactaatcctccaagaactagctaaacaagggctcgctcccaccgcaaccctggcagccctttcagcccttcttagcctatacttttacctccgcctctcttacgcaatgtcccttactatttcccctaataacctcacaggcacaaccccctgacgttttccttccactcaactaacgtatcccctcgccacttcaactgcaataacaatctgcctcctcccccttacccctgccatttcggccttactaaccccctaa
>gi|150406439|gb|EF462244.1|_Neolamprologus_pulcher_isolate_5089_NADH_dehydrogenase_subunit_2_gene_complete_cds_mitochondrial
atgaacccttacatcttagccattcttctttttggcttaggccttggcaccactattacatttgctagctcccactgacttctcgcctgaataggacttgaaataaatacactagccattatacccctaatagcccaacaccaccacccccgcgcaatcgaagctacgactaaatattttttaactcaggctgctgctgcagccaccctcctatttgcaagcgtcactaacgcttgactaacaggccaatgagaaattcaacaaattacgcacccccttccgagcactataattacccttgctctggccctaaaaattggcctagcccctcttcatgcttgactccccgaagttttgcagggcctagatctcaccacaggcttgatcctttcaacctgacaaaaacttgccccctttgccctaattcttcaaatccaaccctcaagctcaacactccttattattttaggccttgcttccgcccttattggaggctgaggcggattaaaccaaacacagctccgtaaaattcttgcatactcatcaatcgctcatctaggctgaataatccttgttctacaattttccccttcccttacactcctcacccttctaacctacttcattataacattctcaacattcctcgtatttaaactcaacaaagctacgaacattaatacccttgctacatcctgaacaaaagcccctaccctgacagctcttgcacccctcattctcctctcactggggggcctcccccctcttacgggctttataccaaagtgacttatcctccaagaactaactaaacaagggctcgcccccaccgcaaccctcgcagccctttcagcccttcttagcctatacttttatctccgcctctcttacgcaatatcccttactatttcccctaataacctcacaggcacaaccccctgacgtttttcttccactcaactaacgtaccccctcgccacttcaactgcaataacaatttgcctcctccctctcacccctgccatctcggccttattaaacccctaa
>gi|300517110|gb|HM623796.1|_Neolamprologus_savoryi_isolate_614_NADH_dehydrogenase_subunit_2_(ND2)_gene_complete_cds_mitochondrial
atgaacccttacatcttagccatccttctttttggcttaggccttggcaccactattacatttgctagctcccactgacttctcgcatgaataggacttgaaataaatacactagctattattcccctaatagcccaacaccaccacccccgggcgatcgaagcgacgactaaatattttttaactcaggctgctgctgcagccaccctcctatttgcaagcgtcactaacgcttgactaacaggtcaatgagagattcaacaaattacccaccccctcccgagcactataattacccttgctttggccctgaaaattggcctagcccctctccatgcttgactccccgaagttttgcaaggcctggatctcaccacaggcttgatcctttcaacctgacaaaaacttgccccctttgccctaattcttcaaattcaaccctcaagctcaacactccttattattttaggccttacttccgcccttgttggaggctgaggcggattaaaccaaacacagctccgtaaaattcttgcatactcatcaatcgctcatctaggctgaataattcttgtactacaattctccccttcccttacactcctcacccttctaacctacttcgttataacgttctcaacattcctcgtattcaaactcaataaagctacgaacattaacacccttgctacatcctgaacgaaagcccctgccctgacagctcttgcacccctcattctcctctcactggggggcctcccccctcttacgggctttataccaaagtgactcatcctccaagaactaactaaacaagggctcgcccccaccgcaaccctcgcagccctttcagcccttcttagcctatacttttatctccgcctctcttacgcaatatcccttactatttcccctaataatctcacgggtacaaccccgtgacgcttttattccactcaactaacgtaccccctcgccacttcaactgcaataacaatttgcctcctccctctcacccctgccatctcggccttattaaacccctaa
>gi|150406419|gb|EF462234.1|_Telmatochromis_temporalis_isolate_5115_NADH_dehydrogenase_subunit_2_gene_complete_cds_mitochondrial
atgaacccttacatcttagccattcttctttttggcttaggccttggcaccactattacatttgctagctcccactgacttctcgcatgaataggacttgaaataaatacactagccattattcccctaatagcccaacaccaccacccccgggcgatcgaagcgacgactaaatattttttaactcaggctgctgctgcagccaccctcctatttgcaagcgtcactaacgcttgactaacaggtcaatgagaaattcaacaaattacgcacccccttccgagcactataattacccttgctttggccctgaaaattggcctggcccccctccatgcttgactccccgaagttttgcagggcctggatctcaccacaggcttgatcctttcgacctgacaaaaacttgccccctttgccctaattcttcaaattcaaccctcaagctcaacactccttattattttaggccttacttccgcccttgttggaggctgaggcggattaaaccaaacacagctccgtaaaattcttgcatactcatcaatcgctcatctaggctgaataattcttgtactacaattctccccctctcttacactcctcacccttctaacctacttcgttataacatcctcaacattcctcgtattcaaactcaacaaagctacgaacattaacacccttgctacatcctgaacaaaagcccccgctctaacagctcttgcacccctcattctcctctcactgggaggcctcccccctcttacgggctttataccaaagtgattaattctccaagagctaactaaacaagggctcgctcccaccgcaaccctcgcagccctttcagcccttcttagcctatacttttatctccgcctctcttatgcaatatcccttactatttcccctaacaatctcacgggcacaaccccctgacgtttttattccactcaactaacctaccctctcgccacttcaactgcaataacaatttgcctccttcctctcacccctgccatctcggccttattaaacccctaa
>gi|66735206|gb|DQ055012.1|_Neolamprologus_modestus_isolate_1468_NADH_dehydrogenase_subunit_2_gene_complete_cds_mitochondrial
atgaattcttacattatagccattcttctttttggcttaggccttggcaccacaattacatttgctagctcccactgacttctcgcctgaataggacttgaaataaatacactagccattatccccctgatagcccaacaccaccacccccgcgcaatcgaagctacaactaaatattttttaacccaggctgctgccgcagccactctcctatttgcaagcgtcactaacgcttgactgacgggccaatgagaaattcaacaaattacgcaccccctcccaagcactataattacccttgctcttgccctcaaaattggcctagcccctcttcatgcttgactccccgaagttttgcagggactggacctcaccacaggcttggtcctttcaacctgacaaaaacttgcccccttcgccctaattcttcaggttcaaccctcaaactcaacactcctcatcatcttaggacttacttccgcccttatcggaggctgaggcggattaaaccaaacacaactccgtaaaatccttgcatactcctcaatcgctcacctaggctgaataatgctagtactacaattttccccttcccttacactcctcacccttctaacctacttcgttataacattctcaacattcctcgtattcaaattcaacaaatctacgaacattaatacccttgctacatcctgaacaaaagcccctaccctaacagctcttgcacctctcattctcctttcactagggggcctcccccctcttacgggctttatgccaaaatgactaatcctccaagaactagctaaacaagggcttgcccccaccgcaaccctcgcagctctttcagcccttcttagcctgtacttttacctccgcctctcctacgcaatatcccttactatttccccgagcaacctcacaggcacaaccccctgacgctttccctccactcaactaacatttcccctcgccacttcaactgcaataacaatttctctcctccctctcacccctgccatctcggccttactaaccccctaa
>gi|150406391|gb|EF462220.1|_Neolamprologus_tetracanthus_isolate_5018_NADH_dehydrogenase_subunit_2_gene_complete_cds_mitochondrial
atgaacccttacatcttagccattcttctttttggcttaggccttggcaccacaattacatttgctagctcccactgacttctcgcctgaatagggcttgaaataaatacactagccattattcccctgatagcccaacaccaccacccccgcgcaatcgaagctacaactaaatattttttaactcaggctgctgctgcagccactctcctatttgcaagcgtcactaacgcttgactgacgggccaatgagaaattcaacaaattacgcaccccctcccaagcactataattacccttgctcttgccctcaaaattggcctagcccctctccatgcttgactccccgaagttttacagggactggacctcaccacaggcttgatcctttcaacctgacaaaaacttgccccctttgccctaatccttcaggttcaaccctcaaactcaacactcctcatcatcttagggcttacttccgcccttatcggaggctgaggcggattaaaccaaacacaactccgtaaaatccttgcatactcctcaatcgctcacctaggctgaataatgctagtactacaattttccccttcccttacactcctcacccttctaacctacttcgttataacattctcaacattcctcgttttcaaactcaacaaatctacgaacattaatacccttggtacatcctgaacaaaagcccctgccctaacagctcttgcacctcttattctcctctcactagggggcctcccccctcttacgggctttgtgccaaaatgactaatcctccaagaactagctaaacaagggcttgcccccaccgcaaccctcgcagctctttcagcccttcttagcctgtacttttacctccgcctctcctacgcaatatcccttactatttcccctaacaacctcacaggcacaaccccctgacgctttccctccactcaactaacatttcccctcgccacttcaactgcaataacaatttgtctcctccctctcacccctgccatctcggccttactaaccccctaa
>gi|300517174|gb|HM623828.1|_Neolamprologus_sexfasciatus_isolate_3624_NADH_dehydrogenase_subunit_2_(ND2)_gene_complete_cds_mitochondrial
atgaatccttacatcttagccattcttctctttggtttaggccttggcaccgcaattacatttgctagttcccactgacttctcgcctgaataggccttgaaataaatacactagccattattcccctcatagcccaacaccaccatccccgcgcaatcgaagctacaaccaaatattttttaacccaagccactgctgcagccaccctcctatttgcaagcgttactaacgcttgactgacaggccaatgagaaatccagcaaattacacaccccctcccaagtactataattacccttgctcttgccctcaaagttggcctggctcctcttcatgcttggctccccgaagttttacaaggcctggacctcaccacaggcttaatcctttcaacctgacaaaaacttgccccctttgccctaattcttcagattcagccctcaaactcaaccctcctcatcattttaggccttacttccaccctcattggcggctggggcggactgaaccaaacacaactccgtaaaattcttgcatactcatcaatcgctcatctaggctgaataattcttattctacaattctccccctcccttacactcctcacccttctgacctacttcattataaccttctcaacattcctcgtattcaaactcaacaaatccacaaacattaacacccttgctacatcatgagcaaaagcccccgccctaacagctcttgcacccctcattcttctctcactgggaggcctcccccctcttacaggctttatgccaaaatgacttatccttcaagagctaactaaacaagatctcgcacccgccgcgaccctggcagccctttcagcccttcttagcctatacttttacctccgcctctcttacgcaatatcccttactatctcccctaacaacctcactggcacaactccctgacgtttcccttccactcaactaacatatcccctcgccacttcaactgcaataacaatctgcctcctcccccttacccctgccatctcggccttactaaccctctaa
>gi|66735214|gb|DQ055016.1|_Variabilichromis_moorii_isolate_1508_NADH_dehydrogenase_subunit_2_gene_complete_cds_mitochondrial
atgaatccttacatcttagccattcttctctttggtttaggccttggcacctcaattacatttgctagctcccactgactcctcgcctggataggccttgaaataaacacactagccattatccccctaatagcccaacaccaccacccccgtgcaatcgaagctacgaccaaatactttttaacccaggctgctgctgcagccaccctcctatttgcaagcgtcactaacgcctgactaacaggccaatgggagattcaacagattacgcaccccctcccaagcactataattacccttgctcttgccctcaaaattggcctagccccgcttcatgcttggctcccggaagtcttgcaaggcctggatctcaccacgggcctaatcctttcaacctgacaaaaacttgccccctttgccctaattcttcaaattcaacccttaaactcgacactcctcatcattttaggccttacttccgcccttattgggggctgagggggattaaaccaaacacagctccgtaaaattcttgcatactcgtcaattgctcatctgggctgaataatccttgtgctacaattttcccccttccttacactcctcacccttctaacctacttcgttatgacattctcaaccttcctcgtattcaaacttaacaaagctacgaacattaatacccttgctacatcctgaacaaaagcccctgccctcacagctcttgcacccctcattctcctctcactggggggcctcccccctcttacaggttttataccaaaatgactaatcctccaagaactgactaaacaaggcctcgcccccgccgctaccctagcagccctttcagcccttcttagcctgtacttttatctgcgcctctcttacgcaatagccctcactatttcccctaacaccctcacaagcaccaccccctggcgcttttcttccactcaactaacataccccctcgccatttcaactgcaatgacaatttgcctcctccctctcacccctgccatctcggccttactaaccccctaa
>gi|33355948|gb|AY337772.1|_Asprotilapia_leptura_NADH_dehydrogenase_subunit_2_(ND2)_gene_complete_cds_mitochondrial_gene_for_mitochondrial_product
atgaacccttacgtcttagtcattcttctctttggcttaggccttggcacaacaattacatttgccagttcccactgacttctcgcctggatgggccttgaaataaatacactagccattattcccctaatagcccaacatcaccacccacgcgcagtcgaagctactaccaaatattttttaacccaagctgctgccgcagccaccctcctatttgcgagtgtgactaacgcctgactaacaggtcaatgagaaattcaacaaaccacgcacctcctcccaagcactatgatcacccttgcccttgcattcaagattggcctagcccctcttcatgcttgactccccgaggttctacaaggcctagacctcactacaggcttgattctctcaacctgacaaaaacttgcccccttcgccctaattcttcaagttcagccttcaaattcaacactccttattatcttaggccttacatccacccttattggaggctggggcggtttaaaccaaacacaactccgcaaaatccttgcctattcatcaattgcccacctaggctgaataattctcgttctgcaattctccccctccatcacactcctcacccttttaacctatttcattatgacattctcaacatttctcgtgtttaaactcaacaaagccacgaatattaataccctcgcaacatcctgaacgaaagcccccgccctgacagccctcgcacccctcattctactctccctagggggtctcccccctctcacaggctttatgccaaaatgacttatccttcaagaactaaccaaacaaggacttgcccctaccgcaaccctagcagccctttccgccctgcttagtctatatttctacctacgcctctcttatgcaataacccttactatttcccctaacaccctcacaggtataaccccttgacgcttaccttccacccaactaacctatcccctcgccacttcaactgcaataacaatctgcctcctccctctcacccctgccatctccgccttattaaacccctaa
>gi|33355972|gb|AY337784.1|_Microdontochromis_tenuidentatus_NADH_dehydrogenase_subunit_2_(ND2)_gene_complete_cds_mitochondrial_gene_for_mitochondrial_product
atgaacccttacatcttagccactcttctctttggcttaagccttggcacaacaattacatttgccagctcccactgacttctcgcctggataggccttgaaataaacacactagccattattccccttatagcccaacaccaccacccacgcgcagtcgaagccacaaccaaatattttttaacccaagctgctgctgcagccaccctcttatttgcgagtgtgactaacgcccgactcacaggtcaatgagtaattcaacaaatcacgcaccccctcccaagtactatgattacccttggtcttgcactcaaaattggtctagcccctcttcatgcttgactccccgaggttctacaaggcctagacctcactacaggcttgattctttcaacctgacaaaaacttgcccccttcgcccttattcttcaaattcaaccttcaaattcaacactcctcatcatcttaggccttgcatctacccttattggaggctgaggcggtttaaaccagacacaacttcgtaagatccttgcatattcatcaattgcccacctaggctgaataattctcgttctacaattctccccctccatcacactcctcacccttttaacctactttattataacattctcaacatttctcgcgtttaaactcaacaaagccacgaatattaatacccttgctatatcctgaacaaaagcccccgccctcacagccctcgcaccccttattctactctccctagggggtctcccccctcttacaggctttataccaaaatgacttatccttcaagaactaactaaacaaggtcttgctcctaccgcaaccctagcagccctttccgccctacttagtctatatttctacctacgcctctcttatgcaataacccttactatttcccctaacaacctcacaggcataaccccttgacgcttaccttccacccaactaacttaccccctcgccacttcgaccgcaataacaatttgcctcctgcctctcacccctgcaatttccgccttattaaacccctaa
>gi|33355980|gb|AY337788.1|_Xenotilapia_spiloptera_NADH_dehydrogenase_subunit_2_(ND2)_gene_complete_cds_mitochondrial_gene_for_mitochondrial_product
atgaacccttacatcttagccattcttctctttggcttaggccttggtacaacaattacattcgccagctcccactgacttctcgcctggataggccttgaaataaatacactagctattattccccttatagcccaacaccaccacccacgcgcagtcgaagctacaaccaaatattttttaacccaagctgctgctgcagccaccctcttatttgcgagtgtaactaacgcctgactgacaggtcaatgagaaattcaacaaatcacgcaccccctcccaagtactatgattacccttgctcttgcactcaaaattggcctagcccctcttcatgcttgactccccgaggttctacaaggcctagacctcactacaggcttgattctttcaacctgacaaaaacttgcccccttcgccctaattcttcaaattcaaccctcaaattcaacactcctcatcatcttaggccttgcatctacccttattggaggctgaggcggtttaaaccagacacaacttcgtaaaatccttgcgtattcatcaattgcccacctaggctgaataattctcgtcctacaattctccccctccatcacacttcttacccttttaacctactttattataacattctcaacatttctcgtgttcaaactcaacaaagccacaaacattaataccctcgctacatcctgaacaaaagcccccgccctcacagccctcacacccctcattttactctccctagggggtctcccccctcttacaggcttcatgccaaaatgactcatccttcaagaactagccaaacaaggtcttgcccctaccgcaaccctagcagccctttccgccctacttagtctatatttttacctacgcctctcttacgcaataacccttactatttcccctaacaacctcacaggcataaccccttgacgcttaccttccacccaactaacctaccccctcgccacttcaactgcaataacaatttgcctcctgcctctcacccctgccatttccgccttattaaacccctaa
>gi|33355992|gb|AY337794.1|_Xenotilapia_flavipinnis_NADH_dehydrogenase_subunit_2_(ND2)_gene_complete_cds_mitochondrial_gene_for_mitochondrial_product
atgaacccttacatcttagccattcttctctttggcttaggccttggcactacaattacatttgccagctcccactgactcctcgcctggataggccttgaaataaatactctagccattatccccctaatagcccaacatcaccacccacgcgcagtcgaagctacaaccaaatattttttaacccaagctgctgccgcagccaccctcttatttgcgagtgtgactaacgcctgactgacaggtcaatgagaaattcaacaaatcacacatcccctcccaagcactataattacccttgctcttgcacttaaaattggcctagcccctcttcatgcttgactccccgaggttttacaaggcctagaccttactacaggtttaattctctcaacctgacaaaaacttgcccccttcgccctaattcttcaagttcagccttcaaattcaacactccttatcatcttaggccttgcatccacccttattggaggctgaggcggtttaaaccaaacacagcttcgtaaaatccttgcctattcatcaattgcccacctaggctgaataattctcgttctgcaattctcccctcccattacactcctcacccttttaatctatttcattataacattctcaacatttctcgtgtttaaacttaacaaagccacgaatattaataccctcgctacatcctggacaaaagcccccgccctaacagccctcgcaccccttattttactctccctggggggtctcccccctcttacaggctttatgccaaaatgacttatccttcaagaactaaccaaacaaggccttgctcctaccgcaaccctagcagccctttctgccctacttagtctatatttttacctacgcctctcttatgcaataacccttactatttcccctaataacctcacaggtataaccccttgacgcttaccttccgcccagctaacctaccccctcgccacttcaactgcaataacaatttgccttctgcctctcacccctggcatttccgccttattaaatccctaa
>gi|33355944|gb|AY337770.1|_Enantiopus_melanogenys_NADH_dehydrogenase_subunit_2_(ND2)_gene_complete_cds_mitochondrial_gene_for_mitochondrial_product
atgaacgcttacgtcttagtcatacttctctttggcttaggccttggcacaacaaccacatttgccagctcccactggcttctcgcctggataggccttgaaatgaacactctggccattatccccctaatagcccaacaccaccacccacgcgcagtcgaagctacaaccaaatattttttaacccaggctgctgccgcagccaccctcttatttgcgagtgtgactaacgcctgactgacaggtcaatgagaaattcaacaaatcacgcaccccctcccaagtactataattacccttgcccttgcactcaaaattggcctagcccctcttcatgcttgactccccgaggttctacaaggcctagacctttctacaggcttgattctctcaacctgacaaaaacttgcccccttcgccctaatccttcaagttcaaccttcaaattcaacactccttattattttaggccttgcatccacccttatcggaggctgaggcggtttaaaccaaacacaacttcgtaaaatccttgcatattcatcaattgcccacctaggctgaatgattctagttctgcaattctccccctccatcacactcctcaccctttttacctacttcattataacactctcaacatttctcgtatttaagctcaacaaaaccacgaatatcaataccctcgctacatcctgaacaaaaacccccgccctgacagccctcgcgcccctcattctactctccctggggggcctcccccctcttacaggctttatgccaaaatgacttatccttcaagaactaaccaaacaaggtcttgcgcctaccgcgaccctagcagccctttctgccctgcttagtctatatttttatttacgcctctcttatgcaataacccttactatttcccctaataacctcacaggtacaaccccttgacgcttaccttccacccaactaacttaccccctcgccacctcaactgcaataacaatttgcctcctgcctctcacccctgccatttccgccttattaaacccctaa
>gi|33355968|gb|AY337782.1|_Aulonocranus_dewindti_NADH_dehydrogenase_subunit_2_(ND2)_gene_complete_cds_mitochondrial_gene_for_mitochondrial_product
atgaacccttacatcttagccattcttctctttggcttaggccgtggcacaataattacatttaccagctcccactgactactcgcctggataggccctgaaataaatacattagctattattcccctaatagcccaacaccaccacccacgcgcagtcgaagccacaaccaaatattttttaacccaagctgctgccgcagctaccctcttatttgcgagtgtgactaacgcctgattaacgggtcaatgagaaattcaacaaatcacgcaccccctcccaagtactatgatcgcccttgctctcgcactcaagattggactagcccctcttcatgcttgactccccgaggttctacaaggcctcgaccttactacgggcttgattctttcaacctgacaaaaacttgcccccttcgcccttattcttcaaattcaacccttaaactcaactctcctcattatcttgggccttacatccaccctcgtcggaggctggggcggtttgaaccaaacgcagcttcgtaaaatccttgcatactcatcaatcgcccatctaggctggataattcttgttttacaattctccccctccatcacactcctcacccttttagcctattttgtcataacattctcaacatttctagtgtttaagctcaacaaagccacaaatatcaataccctcgctacatcctgaacaaaagcccccgtcctaacagccctcgcaccccttattctactctccctgggaggtctcccccctcttacaggttttatgccaaaatgacttatccttcaggaactcaccaaacaaggtcttgcgcctaccgcaaccctagcagccctttccgccctccttagcctatatttttacctacgcctctcctacgcaataacccttactatttcccctaacaacctcacagctatgaccccttgacgcttaccttccactcaactaacatacccactcgccgcttcaactacaataacaatttgcctcctgcccctcacccccgccatttccgccttattaaccccctaa
>gi|33355966|gb|AY337781.1|_Cyathopharynx_furcifer_NADH_dehydrogenase_subunit_2_(ND2)_gene_complete_cds_mitochondrial_gene_for_mitochondrial_product
atgaatccttacatcttagccactcttctctttggtctaggccttggcacaacagtcacatttgccagctcccactgacttcttgcctgaataggccttgaaataaatacactagccattatccccctaatagcccaacaccaccacccacgcgcagtcgaagccacaaccaagtattttttaacccaagctgctgccgcagctaccctcttatttgcaagtgtgactaacgcctgactgacaggtcaatgagaaattcaacaaatcacgcaccccctcccaagtactataattacccttgcccttgcactcaagattgggctagcccctcttcatgcttggctccccgaagttctacaaggcctcgaccttactacgggcttgattgtttcaacctgacaaaaacttgcccccttcgccctaattcttcaaattcaaccttcaaactcaacactcctcattatcctaggccttacatccacccttgttggaggctgaggcggtttaaaccaaacacagcttcgtaaaatccttgcatattcatcaatcgcccatctaggctggataattcttgttttacaattctccccctccattacactcctcacccttttaacctattttgttataacattctcaacatttctagtgtttaagctcaacaaagccacaaatattaacaccctcgacacatcctgaacaaaagcccccgccctaacagccctcgcacctctcattctactctccctaggaggtctcccccctcttacaggctttatgccaaaatgacttattcttcaagaactcgccaaacaaggtcttgcgcctaccgcaaccctagcagccctttctgccctccttagcctgtatttttaccttcgcctctcctacgcaataacccttactatttcccctaataacctcacagggataaccccttgacgcttgccttccactcaactaacatacccactcgccactttcactgcaataacaatttgtcttctgcctctcacccctgccatttccgccttattaaccccctaa
>gi|33355952|gb|AY337774.1|_Ophthalmotilapia_ventralis_NADH_dehydrogenase_subunit_2_(ND2)_gene_complete_cds_mitochondrial_gene_for_mitochondrial_product
atgaatccttacatcttagccactcttctctttggcctaggccttggcacaacaatcacatttgccagctcccactgacttcttgcctgaataggccttgaaataaatacactagccattatccccctaatagcccaacaccaccacccacgcgcagtcgaagccacgaccaaatattttttaacccaagctgctgccgcagctaccctcttatttgcaagtgtgactaacgcctgactaacaggtcaatgagaaattcaacaaatcacgcaccccctcccaagtactataattacccttgcccttgcactcaagattgggctagcccctcttcatgcttggctccccgaagttctacaaggcctcgaccttactacgggcttgattctttcaacctgacaaaaacttgcccccttcgccctaattcttcaaattcaaccttcaaactcaacactcctcattatcctaggccttacatccacccttgttggaggctgaggcggtttaaaccaaacacagcttcgtaaaatccttgcatattcatcaatcgcccatctaggctggataattcttgttttacaattctccccctccactacactcctcacccttttaacctattttgttataacattctcaacatttctagtgtttaaactcaacaaagccacaaatattaataccctcgccacatcctgaacaaaagcccccgccctaacagccctcgcacctctcatcctactctccctagggggtctcccccctcttacaggctttatgccaaaatgacttattcttcaagaactcaccaaacaaggtcttgcacctaccgcaaccctagcagccctttctgccctccttagcctgtatttttaccttcgcctctcctacgcaataacccttactatttcgcctaataacctcacaggtatagccccttgacgcttaccttccactcaactaacatacccactcgccacttcgactgcaataacaatttgtctcctgcctctcacccctgccatttccgccttattaaccccctaa
>gi|33355984|gb|AY337790.1|_Ectodus_descampsii_NADH_dehydrogenase_subunit_2_(ND2)_gene_complete_cds_mitochondrial_gene_for_mitochondrial_product
atgaacccttacgtcataatcactcttctctttggcttaggcctcggcacaacaattacatttgccagctcccactgacttctcgcctgaatgggccttgaaataaatacactagctattattcccctaatagcccaacaccaccacccgcgcgcagtcgaagccacaaccaaatattttttaacccaagctgctgccgcagctaccctcttatttgcgagtgtgactaacgcctgactgacaggccaatgggaaattcaacaaatcacgcgccccctcccaagtactataatcacccttgctcttgcactcaagattggactagctcctcttcatgcttgactccccgaggttctacaaggcctcgaccttactacaggcttgattctttcaacctgacaaaaacttgcccccttcgccctaattcttcaaattcaaccttcaaactcaactctcctcattgtcttaggccttacatccaccctcgttggtggctgaggtggtttaaaccaaacgcagcttcgtaaaatccttgcatactcatcaatcgcccatctgggctggataatccttgttttacaattctccccctcaattacactcctcacccttttaacctattttgttataacattttcaacatttctagtgtttaaactcaataaagcaacaaatattaataccctcgctacatcctgaacaaaagcccccatcctaacagccctcgcacccctcattctactctccctagggggtctcccccctcttacaggttttatgccaaaatgacttatccttcaagaacttaccaagcaaggtcttgcgcctaccgcaaccctagcagccctttccgccctccttagcctatatttctacctgcgcctctcctacgcaataacccttactatttcccctaacaacctcacaggtacaaccccttgacgcttaccctccgctcaactaacatacccgctcgccacttcaactgcaataacaatctgcctcctgcctctcacccctgccatttccgccttattaaccccctaa
>gi|33355994|gb|AY337795.1|_Callochromis_macrops_NADH_dehydrogenase_subunit_2_(ND2)_gene_complete_cds_mitochondrial_gene_for_mitochondrial_product
atgaacccttacatcttagtcattcttctctttggcttaggccttggcccaacagttacatttgccagctcccactgactcctcgcctgaataggccttgaaataaacacactagccattattccactaatagcccaacaccaccacccacgcgcagtcgaagccacaaccaagtattttttaacacaagccgccgccgcggctaccctcttatttgccagcgtgactaacgcctgactaacaggtcaatgagaaattcaacaaattacacaccccctcccaagtactatgatcacccttgcccttgcactcaagatcggtttagcccccctccatgcttgactccccgaagttctgcaaggtctaaacctcactacaggcttgattctttcaacctgacaaaaacttgcccccttcgccctgatccttcaaatccaaccctcaaactcgacactcctcatcatcttaggccttacatctgcccttattgggggctgaggcggcttaaaccagacacaacttcgtaaaatccttgcatactcctcgatcgcccatctaggctgaataattcttgttttacaattctccccctccatcacactcctcacccttttaacctattttattatgacattctcaacatttctcctatttaaactcaacaaagctacaaatattaacaccctcgccacatcctgaacaaaagcccccaccctaacagccctcacaccccttattctgctctccctagggggcctcccccctcttacaggctttatgccaaaatgacttatccttcaagaactaaccaaacaagggcttgcccctaccgcaaccctggcagccctttccgcccttcttagcctatatttttacctacgcctctcttacgcaataacccttactatttcccccaataacctcacaggcactaccccttgacgcctcccttccacccaactaacataccccctcgccacttcaactgcaataacaatctgtctcctacctctcacccctgccatctccgccttattaaccccctaa
>gi|385283674|gb|JF900319.1|_Haplochromis_burtoni_NADH_dehydrogenase_subunit_2_(ND2)_gene_complete_cds_mitochondrial
atgaacccntacatcttagccattcttctctttggcttaggccttggcacaacaattacatttgctagctcccactgacttctcgcctgaataggccttgaaataaatacactaaccattatccccctaatagctcaacatcaccacccacgcgcagtcgaagctacaaccaaatatttcttaactcaagctgctgctgcagctacccttctatttgcaagtgtaactaacgcctgattaacaggccaatgagaaattcaacaaattacacatcccctcccaagtactataattactcttgctcttgctctcaagattggcttagcccctcttcatgcttgactccccgaagtcctacaaggcctagacctcaccacaggcttaattctttcaacctgacaaaagcttgcccccttcgccctaattcttcaacttcaaccttcaaactcaacactccttatcatcttaggccttacatccgcacttattggaggctgaggcggattaaaccaaacacaactccgcaaaattcttgcatattcatcaatcgcccatttaggctgaataattcttgtcctacaattctccccctccatcaccctcctcacccttctaacctatttcattataacattctcaacatttcttgtatttaaactcaacaaatctacaaatatcaacacccttgccatatcctgaacaaaagcccccgccctgacagctctcacacccctcatcctactctccctagggggcctcccccctcttacaggtttcataccaaaatgactaatccttcaagaactaaccaaacaaggacttgctcccaccgcaaccctagcggccctttcagccctacttagcctgtatttttacctacgcctctcttacgcaataacccttactatttcccctaacaaccttacaggttcaaccccctgacgcttaccttccacccaactaacctaccccctcgccactacaactgcgatgacaattggcctcctacctcttacccctgccatctccgccttattaaccttctaa
>gi|194592375|gb|EU753935.1|_Ctenochromis_horei_isolate_2524_NADH_dehydrogenase_subunit_2_(ND2)_gene_complete_cds_mitochondrial
atgaatccttacatcttagccattcttctctttggcttaggccttggcacaacaattacatttgctagctcccactgacttctcgcctgaataggccttgaaataaacacactagccattattcccgtaatagcccaacatcaccacccacgcgcagttgaagctacaaccaaatattttttgactcaagctgctgctgcagctaccctcctatttgcaagtgtaactaacgcctgactaacaggccagtgagaaattcaacaaattacgcaccccctcccaagcaccataattactcttgctcttgctcttaaaattggcctagcccctcttcatgcttgactccccgaagttctgcaaggtctggacctcaccacaggcttaattctttcaacctgacaaaaacttgccccattcgccctaattcttcaacttcaaccttcaaactcaacactccttatcattctaggtcttacatccaccctaattgggggctgaggcgggttaaaccaaacacaactncgcaaaattcttgcatactcatcaatcgcccacttaggctgaataatcctaattttacaattctccccctctgtaaccctccttaccctcctaacctacctcattataacattctcaacattccttgtatttaaactcaacaaatctacaaatattaacacccttgctacatcctgaacaaaagcccccgccctgacagccctcacacccctcattctactctctctagggggcctcccccctcttacaggtttcataccaaaatgactaatccttcaagaattgaccaaacaagggctcgccccaaccgcaaccttagctgccctttcagccctacttagcctgtatttttacctgcgcctctcttacgcaataaccctcactatttcccctaacaacctcacaggttcaaccccctgacgcttaccttccacccaactaacctaccccctcgccacttccactgcaataacaatttgtctcctacctctcacccctgccatctccgctttattaacctcctaa
>gi|261362895|gb|GQ995724.1|_Limnotilapia_dardennii_isolate_7191_NADH_dehydrogenase_subunit_2_(ND2)_gene_complete_cds_mitochondrial
atgaatccttacatcttagccattcttctctttggcttaggccttggcacaacaattacatttgctagctcccactgacttctcgcctgaataggccttgaaataaatacactagccattattcccctaatagcccaacatcaccacccacgcgcagtcgaagctacaaccaaatattttttgactcaagctgctgctgcagctaccctcctatttgcaagtgtaactaacgcctggctaacaggccagtgagaaattcaacaaattacgcaccccctccctagcaccataattactcttgctcttgctcttaaaattggcctagcccctcttcatgcttgactccccgaagttctgcaaggtctggacctcaccacaggcttaattctttcaacctgacaaaaacttgcccccttcgccctaattcttcaacttcaaccttcaaactcaacactccttatcattctaggtcttacatccacccttattgggggctgaggcgggttaaaccaaacacaactccgcaaaattcttgcatactcatcaatcgcccacttaggctgaataatcctgattttacaattctccccctctgtcaccctccttactcttctaacctacctcattataacattctcaacatttcttgtatttaaactcaacaaatctacaaatattaacacccttgctacatcctgagcaaaagcccccgccctgacggccctcacacccctcattctactctccctagggggcctcccccctcttacaggcttcataccaaaatgactaatccttcaagaattaaccaaacaagggctcgcccccaccgcgaccttagctgccctttcagccctacttagcctgtatttttacctgcgcctctcttacgcaataacccttactatttcccctaacaacctcacaggttcaaccccctgacgcttaccttccacccaactaacctaccccctcgccacttccactgcaataacaatttgtctcctacctctcacccctgccatctccgctttattaacctcctaa
>gi|261363001|gb|GQ995777.1|_Pseudosimochromis_curvifrons_isolate_6646_NADH_dehydrogenase_subunit_2_(ND2)_gene_complete_cds_mitochondrial
atgaacccttacatcttagccattcttctctttggcttaggccttggcacaacaattacatttgctagttcccactgacttctcgcctgaataggccttgaaataaatacactagccattattcccctaatagcccaacatcaccacccacgcgcagtcgaagctacaaccaagtattttttgactcaagctgctgctgcagctaccctcctatttgcaagtgtaactaacgcctgactaacaggccagtgagaaattcaacaaattacgcaccccctcccaagcaccataattactcttgctcttgctcttaaaattggtctagcccctcttcatgcttgactccccgaagttctgcaaggtctggacctcaccacaggcttaattctttcaacctgacaaaaacttgcccccttcgccctaattcttcaacttcaaccttcaaactcaacactccttatcattctaggtcttacttccacacttattgggggctgaggcgggttaaaccaaacacaactccgcaaaattcttgcatactcatcaatcgcccacttaggctgaataatcctgattttacaattctccccctctatcaccctccttacccttttaacctacctcattataacattctcgacattccttgtgtttaaactcaacaaatctacaaatatcaacacccttgctacatcctgagcaaaagcccccgccataacagccctcacacccctcattctactctccctagggggcctcccccctcttacaggcttcataccaaaatgactaatccttcaagaattaaccaaacaagggctcgctcccaccgcaaccttagctgccctttcagccctgcttagcctgtacttttacctgcgcctctcttacacaataacccttactatttcccccaacaacctcacaggttcaaccccctgacgcttgccttccacccaactaacctaccccctcgccacttccactgcaataacaatttgtctcctacctctcacccctgccatctccgctttattaacctcctaa
>gi|385283680|gb|JF900322.1|_Interochromis_loocki_NADH_dehydrogenase_subunit_2_(ND2)_gene_complete_cds_mitochondrial
atgaatccttacatcttagccattcttctctttggcttaggccttggcacaacaattacatttgctagctcccactgacttctcgcctgaataggccttgaaataaacacactagccattatccccctaatagcccaacatcaccacccacgcgcagtcgaagctacaaccaagtattttttgactcaagctgctgctgcagccacccttctatttgcaagtgtaactaacgcctgactaacaggccagtgagaaattcaacaaattacgcaccccctcccaagtaccataattactcttgctcttgctctcaaaattggcctagcccctcttcatgcttgactccccgaagttctgcaaggtctggacctcaccacaggcttaattctttcaacctgacaaaaacttgcccccttcgccctaattcttcaacttcaaccttcaaactcaacactcctcatcattctaggtcttacatccacacttattggaggctggggcgggttaaaccaaacacaactccgcaaaattcttgcatattcatcaatcgcccacttaggttgaataatcctagtcttacaattctccccctccatcaccctccttacccttctaacctatatcattataacattctcaacattccttgtatttaaactcaacaaatctacaaatatcaacacccttgctacatcctgagcaaaagcccccgccctgacaaccctcacaccccttattctgctctccctaggaggccttccccctcttacaggcttcctaccaaaatgactaatccttcaagaattagccaaacaagggcttgctcccaccgcaaccttagccgccctttcagccctacttagcctgtacttttacctacgcctctcttacgcaataaccctcactatttcccctaacaacctcacaggttcaaccccctgacgcttaccctccgcccaactaacctgccccctcgccacttctactgcaataacaatttgtctcctacctctcacccccgccatctccgctttattaacctcctaa
>gi|385283686|gb|JF900325.1|_Petrochromis_fasciolatus_NADH_dehydrogenase_subunit_2_(ND2)_gene_complete_cds_mitochondrial
atgaatccttacatcttagccattcttctctttggcttaggccttggcacaacaatcacatttgctagctcccactgacttctcgcctgaataggccttgaaataaatacactagccattattcccctaatagcccaacatcaccacccacgcgcagtcgaagctacaaccaagtattttttgactcaagctgctgctgcagctacccttctatttgcaagtgtaactaacgcctgactaacaggccagtgagaaattcaacaaattacgcaccccctcccaagtaccataattactcttgctcttgctctcaaaattggcctagcccctcttcatgcttgactccccgaagttctgcaaggtctggacctcaccacaggcttaattctttcaacctgacaaaaacttgcccccttcgccctaattcttcaacttcaaccttcaagctcaacactcctcatcattctaggtcttacatccacacttattggaggctggggcgggttaaaccaaacacaactccgcaaaattcttgcatattcatcaatcgcccacttaggttgaataatcctagtcttacaattctccccctccatcaccctccttacccttctaacctacatcattataacattctcaacattccttgtatttaaactcaacaaatctacaaatatcaatacccttgctacatcctgagcaaaagcccccgccctgacagccctcacacccctcattctactctccctggggggcctcccccctcttacaggcttcataccaaaatgactaatccttcaagaattagccaaacaagggcttgctcccaccgcaaccttagctgccctttcagccctacttagcctgtacttttacctacgcctctcttacgcaataacccttactatttcccctaacaacctcacaggtttaaccccctgacgcttaccctccgcccaactaacctaccccctcgccacttccactgcaataacaatttgtctcctgcctctcacccccgccatctccgctttattaacctcctaa
>gi|385283684|gb|JF900324.1|_Petrochromis_famula_NADH_dehydrogenase_subunit_2_(ND2)_gene_complete_cds_mitochondrial
atgaatccttacatcttagccattcttctctttggcttaggccttggcacaacaattacattcgctagctcccactgacttctcgcctgaataggccttgaaataaacacactagccattattcccctaatagcccaacatcaccacccccgcgcagtcgaagctacaaccaagtattttttgacccaagctgctgctgcagctacccttctatttgcaagtgtaactaacgcctgactaacaggccaatgagaaattcaacaaattacgcaccccctcccaagtaccataattactcttgctcttgctctcaaaattggcctagcccctctccatgcttgactccccgaagttctgcaaggtctggacctcaccacaggtttaattctttcaacctgacaaaaacttgcccccttcgccctaattcttcaacttcaaccttcaaactcaacactcctcattattctaggtcttacatccacacttattggaggctggggcggattaaaccaaacacaactccgcaaaattcttgcatattcatcaatcgcccacttaggttgaataatcctagtcttacaattctccccctccatcaccctccttacccttctaacctacctcattataacattctcaacattccttgtattcaaactcaacaaatctacaaatatcaacacccttgctacatcctgagcaaaagcccccgccctgacagccctcacacccctcattctactctccctaggaggcctcccccctcttacaggcttcataccaaaatgactaatccttcaagaattagccaaacaagagcttgctcccaccgcaaccttagctgccctttcagccctacttagcctgtatttttacctacgcctctcttacgcaataacccttactatttcccccaacaatctcacaggttcaaccccctgacgcttaccttccacccaactaacctaccccctcgccacttccactgcaataacaatttgtctcctacctctcacccccgccatctccgctttattaacctcctaa
>gi|463954|gb|U07254.1|LLU07254_Lobochilotes_labiatus_T66_mitochondrion_NADH_dehydrogenase_subunit_2_gene_complete_cds
atgaatccttacatcttagccattcttctctttggcttaggccttggcacaacaattacatttgctagctcccactgacttctcgcctgaataggccttgaaataaatacactagccattattcccctaatagcccaacaccaccacccacgcgcagtcgaagctacaaccaaatattttttgactcaagctgctgctgcagctacccttctatttgcaagtgtaactaacgcctgactaacaggccagtgagaaatccaacaaattacacaccccctcccaagtaccataattacccttgctcttgctctcaaaattggcctagcccctctccatgcttgactccccgaagtcctacaaggtctggacctcaccacaggcttaattctttcaacctgacaaaaacttgcccccttcgccctaattcttcaacttcaaccttcaaactcaacactccttatcattctaggtcttacatccacacttattggaggctgaggcgggttaaaccaaacacaactccgcaaaattcttgcatactcatcaatcgcccacttaggctgaataatcctggttttacaattctccccctccatcaccctccttaccctcctaacctatctcattataacattctcaacattccttgtatttaaactcaacaaatctactaatatcaacacccttgctacatcctgagcaaaagcccccgccctgacagccctcacacctctcattctactctccctagggggcctcccccctcttacaggcttcataccaaaatgactaatccttcaagaattagccaaacaaggacttgcccccaccgcaaccttagctgccctctcagccctacttagcctgtatttttacctacgcctctcttacgcaataacccttactatctcccctaacaacctcacaggttcaaccccctgacgcttaccttccacccaactaacctaccccctcgccatttccactgcaatgacaatttgtctcctacctctcacccctgccatctccgctttattaacctcctaa
>gi|385283682|gb|JF900323.1|_Petrochromis_trewavasae_ephippium_NADH_dehydrogenase_subunit_2_(ND2)_gene_partial_cds_mitochondrial
----atccttacatcttagccattcttctctttggcttaggccttggcacaacaattacatttgctagctcccactgacttctcgcctgaataggccttgaaataaatacactagccattatccccctaatagcccaacatcaccacccacgcgcagtcgaagctacaaccaagtattttttgactcaagctgctgctgcagctacccttctatttgcaagtgtaactaacgcctgactaacaggccagtgagaaattcaacaaattacgcaccccctcccaagtaccataattacccttgctcttgctctcaaaattggcctagccccacttcatgcttgactccccgaagttctacaaggcctggaccttaccacaggcttaattctttcaacctgacaaaaacttgcccctttcgccctaattcttcaacttcaaccttcaaactcaacactccttatcattctaggtctttcatccacacttattggaggctgaggcgggttaaaccaaacacaacttcgcaaaattcttgcatattcatcaatcgcccacttaggctgaataatcctggttttacaattctccccctccatcaccctccttacccttctaacctacctcattataacatcctcaacattccttgtatttaaactcaacaaatctacaaatatcaacacccttgctacatcctgggcaaaagcccccgtcctgacagccctcacacccctcattctactctccctagggggcctcccccctcttacaggcttcataccaaaatgactaatccttcaagaattagccaaacaaggacttgctcccaccgcaaccttagctgccctttcagccctacttagcctgtatttttacctacgcctctcttacgcaataacccttactatttcccctaacaacctcacaggttcaaccccctgacgcttaccttccacccaactaacctaccccctcgccgcttccactgcaataacaatttgtctcctacctctcacccctgccatctccgctttattaacctcctaa
>gi|385283688|gb|JF900326.1|_Petrochromis_polyodon_NADH_dehydrogenase_subunit_2_(ND2)_gene_complete_cds_mitochondrial
atgaacccttacatcttagccattcttctctttggcttaggccttggcacaacaattacatttgctagctcccactgacttctcgcctgaataggccttgaaataaatacactagccattatccccctaatagcccaacatcaccacccacgcgcagtcgaagctacaaccaagtattttttgacacaagctgctgctgcagctacccttctatttgcaagtgtaactaacgcctgactaacaggccagtgagaaattcaacaaattacgcaccccctcccaagtaccataattacccttgctcttgctctcaaaattggcctagccccacttcatgcttgactccccgaagttctacaaggcctggaccttaccacaggcttaattctttcaacctgacaaaaacttgcccccttcgccctaattcttcaacttcaaccttcaaactcaacactccttatcattctaggtctttcatccgcacttattggaggctgaggcgggttaaaccaaacacaactccgcaaaattcttgcatattcatcaatcgcccacttaggctgaataatcctggttttacaattctccccctccatcaccctccttacccttctaacctatctcattataacatcctcaacattccttgtatttaaactcaacaaatctacaaatatcaacacccttgctacatcctgggcaaaagcccccgtcctgacagccctcacacccctcattctactctccctagggggcctcccccctcttacaggcttcataccaaaatgactaatccttcaagaattagccaaacaaggacttgctcccaccgcaaccttagctgccctttcagccctacttagcctgtatttttacctacgcctctcttacgcaataacccttactatttcccctaacaacctcacaggttcaaccccctgacgcttaccttccacccaactaacctaccccctcgccacttccactgcaataacaatttgtctcctacctctcacccctgccatctccgctttattaacctcctaa
>gi|60546221|gb|AY930068.1|_Petrochromis_macrognathus_NADH_dehydrogenase_subunit_2_(ND2)_gene_complete_cds_mitochondrial
atgaatccttacatcttagccattcttctctttggcttaggccttggcacaacaattacatttgctagctcccactgacttctcgcctgaataggccttgaaataaatacactagccattatccccctaatagcccaacatcaccacccacgcgcagtcgaagctacaaccaagtattttttaactcaagccgctgctgcagctacccttctatttgcaagtgtaactaacgcctgactaacaggccagtgagaaattcaacaaattacgcaccccctcccaagtaccataattactcttgctcttgctctcaaaatcggcctagcccctcttcatgcttgactccccgaagttctgcaaggtctggacctcaccacaggcttaattctttcaacctgacaaaaacttgcccccttcgccctaattcttcaacttcaaccttcaaactcaacactcctcatcattctaggtcttacatccacacttattggaggctgaggcggattaaatcaaacacaactccgcaaaattcttgcatactcatcaatcgcccacttaggttgaataatcctgattttacaattctccccctccatcaccctccttacccttctaacctatctcattataacattctcaacattccttgtatttaaactcaacaaatctacaaatatcaatacccttgctacatcctgagcgaaagcccccggcctgacagccctcacacccctcattctactttccctagggggcctccccccacttacaggcttcataccaaaatgactaatccttcaagaattagccaaacaagggcttgctcccaccgcaaccttagctgccctttcagccctacttagcctgtatttctacctacgcctctcttacgcaataacccttactatttcccccaacaacctcacaggttcaaccccctgacgcctgccttccgcccaactaacctaccccctcgccacttccactgcaataacaatttgtctcctacctctcacccctgccatctcctctttattagtctcctaa
>gi|60546271|gb|AY930093.1|_Tropheus_moorii_isolate_116_NADH_dehydrogenase_subunit_2_(ND2)_gene_complete_cds_mitochondrial
atgaatccttacatcttggccattcttctctttggcttaggccttggcacaacaattacatttgctagctcccactgacttctcgcctgaataggccttgaaataaatacactagccatcattcccctaatagcccaacatcaccacccacgcgcagtcgaagccaccaccaagtattttttgactcaagctgctgctgcagctacccttctatttgcaagtgtgactaacgcctgactaataggccaatgagaaattcaacaaattacgcaccccctcccaagtaccatgattactcttgcccttgctctcaaaattggcctagcccctcttcatgcttgactccccgaagtcctgcaaggcctagacctcaccacaggcctaattctttcaacctgacaaaaacttgcccccttcgccctaattcttcaacttcaaccttcaaactcaacactccttattattctaggtctttcatccacacttattggaggctggggcgggttaaaccaaacacaactccgcaagattcttgcatattcatcaatcgcccatttaggctgaatagtcctggttctacaattctccccctccatcaccctcctcacccttctaacctacctcattataacattttcaacattccttgtatttaagctcaacaaatctacaaatatcaatacccttgctacgtcctgagcaaaagcccccgccctgacagctctcacacccctcattctactctccctagggggcctcccccctcttacaggcttcataccaaaatgactgatccttcaagaactagccaaacaagggcttgctcccaccgcaaccttagctgccctttcagccctacttagcctgtatttttacctacgcctctcttatgcaataacccttactatttcccctaacaacctcacaggttcaaccccctgacgcttaccctcctctcaactaacctaccccctcgccacttccactgcaataacaatttgcctcctacctctcacccccgccatctccgccttattaacctcctaa
>gi|261363011|gb|GQ995782.1|_Simochromis_pleurospilus_isolate_6639_NADH_dehydrogenase_subunit_2_(ND2)_gene_complete_cds_mitochondrial
atgaacccttacatcttagccattcttctctttggcttaggccttggcacaacaattacatttgctagctcccactgacttctcgcctgaataggccttgaaataaacacactagccattattcccctaatagcccaacatcaccacccacgcgcagtcgaagctacaaccaagtattttttgactcaagctgctgctgcagctaccctcatatttgcaagtgtaactaacgcctgactaacaggccagtgagaaattcaacaaattacacaccccctcccaaacaccataattactcttgctcttgccctcaaaattggcctagcccctcttcatgcttgactccccgaagttctgcaagggctggacctcaccacaggcttaattctttcaacctgacaaaaacttgcccccttcgccctaattcttcaacttcaaccctcaaactcaaccctcctcattatcctaggccttacatccacacttattgggggctgaggcggattaaaccaaacacaactccgcaaaattcttgcatactcatcaatcgcccacttaggctgaataatcctgattttacaattctccccctctattaccctccttacccttctaacctacctcattataacattctcaacattcctcgtatttaaactcaacaaatctacaaatatcaacacccttgctacagcctgagcaaaagcccccgccctgacagccctcacacccctcattctactctccctagggggcctcccccctcttacaggcttcataccaaaatgactaatccttaaagaattaaccaaacaagggctcgcccccaccgcaaccttagctgccctttcagccctacttagcctgtatttttatctacgaatctcttacgcaataaccctcactatctcccctaataacctcacaggttccaccccctgacgcttaccttccatccaactaacctaccccctcgccacttccactgcaataacaatttgtctcctacctctcacccctgccgtctccgctttgttaacctcctaa
>gi|60546259|gb|AY930087.1|_Simochromis_diagramma_NADH_dehydrogenase_subunit_2_(ND2)_gene_complete_cds_mitochondrial
atgaatccttacatcttagccattcttctctttggcttaggccttggcacaacaattacatttgctagctcccactgacttctcgcctgaataggccttgaaataaacacactagccattattcccctaatagcccaacatcatcatccacgcgcagtcgaagctacaaccaagtatttcttaactcaagctgctgctgcagctacccttctatttgcaagtatgactaacgcctgactaacaggccagtgagaaatccaacaaattacacaccccctcccaaacaccataattactcttgccctcgccctcaaaattggcctggcccctcttcatgcttgactccccgaagttctgcaagggctggacctcaccacaggcttaattctttcaacctgacaaaaacttgcccccttcgccctaattcttcaacttcaaccctcaaactcaaccctccttattatcctaggccttacatccacacttattggcggctgaggcggattaaaccaaacacaactccgcaaaattcttgcatactcatcaatcgcccacttaggctgaataatcctgattttacaattctccccctccatcaccctcctcacccttctaacctacctcattataacactctcaacattccttgtatttaaactcaacaaatctacaaacatcaacacccttgctacaacctgaacaaaagcccccgccctgacagccctcacgcccctcattttactctccctagggggcctcccccctcttacaggcttcataccaaaatgactaatccttcaagaactagccaaacaagggctcgctcccaccgcaaccttggctgccctttcagccctacttagcctgtatttttacctgcgcctctcttacgcaataacccttactatctcccctaacaaccttacaggttccaccccctggcgcttaccttccacccaactaacctaccccctcgccacttccactgcaataacaatttgtctcctacctctcacccctgccgtctccgctttattaacctcctaa
>gi|463942|gb|U07248.1|GPU07248_Gnathochromis_pfefferi_T88a_mitochondrion_NADH_dehydrogenase_subunit_2_gene_complete_cds
atgaacccttacatcttagccattcttctctttggcttaggccttggcacaacaatcacatttgctagctcccactgacttctcgcctgaataggccttgaaataaatacactagccattatccccctaatagcccaacatcaccacccacgcgcagtcgaagctacaaccaaatattttttgactcaagctgctgctgcagctaccctcctatttgcaagtgtaactaacgcctgactaacaggccagtgagaaattcaacaaattacgcaccccctcccaagcaccataattactcttgctctcgctcttaaaattggcctagccccttttcatgcttgactccccgaagtcctgcaaggtttggacctccccacaggattaattctttcaacctgacaaaaacttgcccccttcgccctaattcttcaacttcaaccttcaaactcaacacttctcatcattttaggcctttcatccacacttatcggcggctgaggcgggttaaaccaaacacaactccgcaaaattcttgcatattcatcaatcgcccacttaggctggatagtcctaattttacaattctccccctctattaccctccttacccttctaacctacctcattataacactctcaactttccttgtatttaaactcaacaaatctacaaatattaacacccttgctacatcctgggctaaagcccccgccctgacagccctcacccccctcattttgctctccctggggggcctccctcctcttacaggcttcataccgaaatgactaatccttcaagaactaaccaaacaagggctcgctccaaccgcaaccttggttgccctttcagccctacttagcctgtatttttacctacgcctctcttacgcaataacccttactatttcccctaataacctcacaggttcaaccccctgacgcttaccttccacccaactaacctaccccctcgccacttccactgcaataacaatttgcctcctacctcttacccctgccatctccgctttattaaccttctaa
>gi|157284532|gb|EF679242.1|_Cyphotilapia_frontosa_NADH_dehydrogenase_subunit_2_(ND2)_gene_complete_cds_mitochondrial
atgaacccttacatcttagccattcttctctttggcttaggccttggcacaacaattacatttgctagctcccactgacttctcgcctgaataggccttgaaataaatacactagccatcattcccctaatagcccaacaccaccacccgcgcgcggtcgaagccacaaccaagtattttttaacccaagctactgctgcagctaccctcttatttgcaagtattactaacgcctgactaacaggccaatgagaaattcaacaaattacgcatcccctcccaagtaccataattacccttgctcttgccctcaaaattggcctagcccctcttcatgcttggctccccgaagtcctacagggtctagaccttaccacaggcttaattctttcaacctgacaaaaacttgcccctttcgccctaattcttcaaattcaaccttcaaactcaacactcctcatcatcctaggccttacatccacccttattggaggctgaggcggattaaatcaaacacagctccgtaagattcttgcatactcatcaattgctcacctaggctgaataatcctcgttctacaattctccccctccatcacgctccttacccttctaacctacttcattatgacattctcaacatttctcgtttttaagctcaacaagtctacaaatatcaacaccctcgctacatcctgaacaaaagcccccgccctaacagctcttacacccctcattctgctctccctagggggcctcccccctcttacaggcttcataccaaaatgactaatccttcaagaactgaccaaacaaggtcttgctcccgccgcaaccctagctgctctttcagccctacttagcctatacttctacctacgcctctcttacacaataaccctaaccatttctcctaacaacctcacaggcacaaccccctgacgcttaccttccacccaactaacttatcctctcgccgcttcaaccgcaataacaatttgcctcctacctcttacccccgccatctcggccttattaacctcctaa
>gi|385283676|gb|JF900320.1|_Trematochromis_benthicola_NADH_dehydrogenase_subunit_2_(ND2)_gene_partial_cds_mitochondrial
--------------cttagccattctcctctttggtctaggccttggcacaacaattacatttgctagctcccactgacttctcgcctgaataggccttgaaataaatacactagccatcatccccctaatagctcaacaccaccacccacgcgcggtcgaagctacaaccaagtattttttgacccaagctactgctgcagctaccctcttatttgcgagtattactaacgcctgactaacaggccaatgagaaattcaacaaattacgcatcccctcccaagtaccataattacccttgctcttgccctcaaaattggcctagcccctcttcatgcttgactccccgaagtcctacaaggcctagaccttaccacaggcttaattctttcaacctgacaaaaacttgcccccttcgccctaattcttcaaatccaaccttcaaacccaacactcctcatcatcttaggcctttcatccgcccttattggaggctgaggtggactaaatcaaacacagctccgtaagatccttgcatactcatcaatcgcccacctaggctgaataattctcgtcctacaattctccccctccctcacactccttacccttctaacctacttcattataacattctcaacatttctcgtatttaaactcaacaagtctacaaatattaatacccttgctacgtcctgaacaaaagcccccgccctaacagctcttacccccctcattctactctccctggggggcctcccccctcttacaggctttataccaaaatgactaatccttcaagaactgaccaaacaaggtcttgctcccaccgcaactctagctgccctttcagccctacttagcctgtatttctacctacgcctctcttacgcaataaccctaactatctcccctaacaacctcacaagcacaaccccctgacgcttaccttctacgcaactaacttatcccctcgccacttcaactgcaataacaatttgtctcctacctctcacccccgccatctcggccttattaacctcctaa
>gi|385283678|gb|JF900321.1|_Gnathochromis_permaxillaris_NADH_dehydrogenase_subunit_2_(ND2)_gene_complete_cds_mitochondrial
atgaatccctacatcttagccattcttctctttggcttaggccttggcacaactattacatttgctagctcccactgacttctcgcctgaataggccttgaaataaatacgctagccattattcccctgatagcccaacaccaccacccacgcgcagtcgaagctacaaccaagtattttttaacccaagctgctgctgcagctaccctcttatttgcaagcgtaactaacgcctgactaacaggccaatgagaaattcaacaaatcacgcaccccctcccaaatactataattacccttgcccttgccctcaaaattggcctagcccctcttcatgcttgactccccgaagttctgcaaggcctggaccttacaacaggcttaattctttcaacctgacaaaaacttgccccctttgcccttattcttcaaattcaaccctcaaactcaacactactcatcattctaggtcttgcatccacccttgttgggggctgaggcgggttaaatcaaacacaactccgtaaaattcttgcatactcatcaatcgcccacctaggctgaatgattcttgttctacaattctccccctccatcacactccttacccttctaacctacttcattataacattcacaacattcctcgtatttaaactcaacaaatctacaaatattaatacccttgctacatcctgaacaaaagcccccaccctaacagccctcacacccctcattctactctccctaggaggcctccccccgcttacaggcttcataccaaaatgactaatccttcaagaactaaccaagcaaggtcttgctcccaccgcaaccctggcagccctttcagccctacttagcctgtatttttacctgcgcctctcttacgcaataaccctgactatgtcccctaataaccttacaggtacaaccccctgacgcttaccttccacacaactaacttaccccctcgccacttcgactgcaataacaatttgtctcctacctcttacccctgccgtctcggccttattaatctcctaa
>gi|18253318|gb|AF398216.1|_Limnochromis_auritus_NADH_dehydrogenase_subunit_2_gene_complete_cds_mitochondrial_gene_for_mitochondrial_product
atgaatccttacatcttggccattcttctctttggcttaggccttggcacaacaattacatttgctagctcccactgacttctcgcctgaataggccttgaaataaatacactagccattattcccctgatagcccaacaccaccacccacgcgcagttgaagctacaaccaagtattttttaacccaagctgctgctgcagctaccctcttatttgcaagcgtaactaacgcctgactaacaggccaatgagaaattcaacaaattacgcactccctcccaagtactataattacccttgcccttgctctcaaaattggcctagcccctcttcatgcctgactccccgaagttctgcaaggcctggaccttacaacaggcttaattctttcaacctgacaaaaacttgccccctttgccctgatcctccaaattcaaccttcaaactcaatactcctcgtcatcctaggtcttacatccacccttattgggggctgaggtggattaaatcaaacacagctccgtaagattcttgcatactcatcaatcgcccacctaggctgaatgattcttgttctacagttctccccctccatcacactccttacccttctaacctacttcattataacattcacaacattcctcgtatttaaactcaacaaatctacaaatattaattcccttgctacatcctgaacaaaagcccccgccctaacagccctcacacccctcattctactctccctaggaggcctcccccctcttacaggctttataccaaaatgactaatccttcaagaactaaccaaacaaggtcttgctcccaccgcaaccctagcagccctttcagccctacttagcctgtatttttacctgcgcctctcttacgcaataaccctaactatatcccctaacaacctcacaggtacaaccccctgacgcttgccttccgctcaactaacttatcccctcgccacttcaactgcaataacaatttgcctcctacctcttacccctgccatctcggccttattaacctcctaa
>gi|55276105|gb|AY682544.1|_Reganochromis_calliurus_isolate_3492_NADH_hydrogenase_subunit_2_(ND2)_gene_complete_cds_mitochondrial
atgaatccttacatcttagccattcttctctttggcttaggccttggcacaacaattacatttgctagctcccactgactcctcgcctgaataggccttgaaataaacacactagccattatccccctgatagcccaacaccaccacccacgcgcagtcgaagctacaaccaagtattttttgacccaagctgccgctgcagctaccctcttatttgcaagcgtaactaacgcctgactaacaggccaatgagaaattcaacaaattacgcaccccctcccaagtactataattaccctcgcccttgctctcaaaattggcctagccccccttcatgcttgactccccgaagttctgcaaggcctggaccttacaacaggcttaattctttcaacctgacaaaaacttgccccctttgccctaatccttcaaattcaaccttcaaactcagcactcctcgttaccctaggtcttacatccgcccttattggaggctgaggcggattaaatcaaacacaactccgtaagattcttgcatactcatcaattgcccacctaggctgaatgattctcgttctacagttctccccctccatcacactccttacccttctaacctactttattatgacatttacaacattcctcgtatttaaactcaacaaatctacaaacattaatacccttgctacatcctgaacaaaagcccccgccctaacagccctcacacccctcattctactctccctaggaggtctcccccctcttacaggctttataccaaaatgactaattcttcaagaactaaccaagcaaggtcttgctcccaccgcaaccctagcagccctttcagccctacttagcctgtatttttacctgcgtctctcttacgcaataaccctaactatgtcccctaataacctcacaggaacaaccccttgacgcttgccttccactcaactaacttaccccctcgccacttcaactgcgatgacaatttgcctcctacctcttacccctgccatctcggccttactatcctcctaa
>gi|55276073|gb|AY682528.1|_Greenwoodochromis_christyi_isolate_2679_Mpulungu_NADH_hydrogenase_subunit_2_(ND2)_gene_complete_cds_mitochondrial
atgaatccttacatcttagccattcttttctttggcttaggccttggcacaacaattacatttgctagctcccactgacttctcgcctgaataggccttgaaataaatacactagccattattcccctgatagcccaacaccaccacccacgcgcagtcgaagctacaaccaagtattttttaacccaagctgctgctgcagctaccctcttatttgcaagtgtgactaatgcctgactaacaggccaatgagaaattcaacaaatcacgcaccccctcccaaataccatgattacccttgcccttgctctcaaaattggcctagcccccctccatgcctgactccccgaagttctgcaaggcctggaccttaccacaggcttaattctttcaacctgacaaaaacttgcccccttcgccctaatccttcaaattcaaccttcaaactcaacactcctcatcattctaggtcttacatccgcccttattgggggctgaggcggattaaatcaaacacaactccgtaaaattctcgcatactcatcaatcgcccacctaggctgaatgattcttattctacaattctccccctccatcacactccttacccttctaacctacttcgttataacattctcaaccttcctcgtatttaaactcaacaaatctacaaatattaatacccttgctacatcctgaacaaaagctcccgccctaacagccctcacacccctcatccttctctccctagggggcctcccccctcttacaggcttcataccaaaatggctaatccttcaagaactaaccaaacaaggtcttgctcccaccgcaaccctagcagccctttcagccctacttagcctgtatttttacctacgcctctcttacgcaataacccttactatatcccctaacaacctcacaggcacaaccccctgacgcctaccttccacccaactaacttaccccctcgccgcttcaactgcaataacaatttgcctcctacctcttacccccgccgtctcggccttattaacctcctaa
>gi|55276099|gb|AY682541.1|_Limnochromis_staneri_isolate_2321_Mpulungu_NADH_hydrogenase_subunit_2_(ND2)_gene_complete_cds_mitochondrial
atgaatccttacatnttagccactcttttctttggcttaggccttggcacaacaattacatttgctagctcccactgacttctcgcctgaataggccttgaaataaatacactagccattattcccctgatagcccaacaccaccacccacgcgcagtcgaagccacaaccaagtattttttaacccaagctgctgctgcagctaccctcctatttgcaagtgtgactaacgcctgactaacaggccaatgagaaattcaacaaatcacgcaccccctcccaagtaccataattacccttgcccttgccctcaaaattggcctagcccccctccatgcttggctccccgaagttctgcaaggcctggacctcaccacaggcttaattctttcaacctgacaaaaacttgccccctttgccctaatccttcaaattcaacctttaaactcaacactcctcatcattctaggtcttacatccgcccttattggaggctgaggcggattaaatcaaacacaactccgtaaaattctcgcatactcatcaatcgcccacctaggctgaataattctcgtcctacaattctccccctccatcacactcctcacccttctaacctacttcattataacattctcaacattcctcgtatttaagctcaacaaatctacaaatattaatacccttgctacatcctgaacaaaagctcccgccctaacagccctcacacccctaattctactctccctagggggcctcccccctcttacaggctttataccaaaatggctgatccttcaagaactaaccaaacaaggtcttgctcccaccgcaaccctagcagccctttcagccctacttagcctgtatttttacctacgcctctcttacgcaataacccttactatatcccctaacaacctcacaggcacaaccccctgacgcctgccttccactcaactgacttatcccctcgccacttcaactgcaataacaatttgcctcctacctcttacccctgccatctcggccttattaacctcctaa
>gi|55276083|gb|AY682533.1|_Limnochromis_abeelei_isolate_2327_Mpulungu_NADH_hydrogenase_subunit_2_(ND2)_gene_complete_cds_mitochondrial
atgaatccttacatcttagccattcttttctttggcttaggccttggcacaacaattacatttgctagctcccactgacttctcgcctgaataggccttgaaataaatacactagccattatccccctaatagcccaacaccaccacccacgcgcagtcgaagctacaaccaagtattttttgacccaagctgctgctgcagctaccctcttatttgcaagcgtgactaatgcctgactaacaggccaatgagaaattcaacaaatcacgcaccccctcccaagtaccataattacccttgcccttgctctcaaaattggcctagccccccttcatgcgtgactccccgaagttctgcaaggcctggaccttaccacaggcttaattctttctacctgacaaaaacttgccccctttgccctgatccttcaaattcaaccttcaaactcaacactccttattattctaggcctttcatccgcccttattggcggctgaggcggactaaatcaaacacaactccgtaaaattctcgcgtactcatcaatcgcccacctaggctgaataattctcgtcctacaattctccccctccatcacactccttacccttctaacctacttcattataacattctcaacattcctcgtatttaaactcaacaaatctacaaacatcaatacccttgctacatcctggacaaaagctcccgccctaacagccctcacacccctcattctactctccctagggggcctcccccctcttacaggctttataccaaaatggctaatccttcaagaactaaccaaacaaggtcttgctcccaccgcaaccctagcagccctttcagccctactcagcctgtatttttacctacgcctctcttacgcaataaccctcactatatcccctaataacctcacaggcacaaccccctgacgcctgccttccactcaactaacttatcccctcgccacttcaactgcaataacaatttgcctcctacctcttacccctgccatctcggccctattaacctcctaa
>gi|33355942|gb|AY337769.1|_Triglachromis_otostigma_NADH_dehydrogenase_subunit_2_(ND2)_gene_complete_cds_mitochondrial_gene_for_mitochondrial_product
atgaatccttatatcttagccattcttctctttggcttaggccttggcacaacaatcacatttgctagctcccactgacttctcgcctgaataggccttgaaataaatacactagccattattcccctgatagcccaacaccaccacccccgcgcagtcgaagctacaaccaagtattttttgacccaagctgctgctgcagctaccctcttatttgcaagtgttactaacgcctgactaacaggccaatgagaaattcaacaaattacgcaccccctcccaagtactatgattacccttgcccttgctctcaaaattggcctagcccctcttcatgcttgactccccgaagtcctgcaaggcctggaccttaccacaggcttaattctttcaacctgacaaaaacttgcccccttcgccctaatccttcaagttcaaccctcaaactcaacacttctcatcatccttggtttaacatccacccttgttggaggctgaggtggattaaatcaaacacaactccgtaaaattcttgcatactcatcaatcgcccacctaggctgaatgattcttattctacaattctccccctctatcacactccttactcttctaacctacttcattataacattctcaacattcctcgtatttaagcttaataactctacaaatattaatacccttgctacatcctgaacaaaagcccccgccctaacagccctcacacccctcattttactctccctaggaggccttccccctctcacaggctttataccaaaatgactaatccttcaagaattagccaaacaaggtcttgctcccaccgcaaccctagcagccctttcagccttacttagcctgtatttttacctacgcctctcttacgcaataactctaactatatcccctaataacctcacaggcactgccccctgacgcttgccttctgcccaactaacttaccccctcgctacttcaactgcaataacaatttgcctcctacctcttacccccgccatctcggctttattaacctcctaa
>gi|18253334|gb|AF398224.1|_Cyprichromis_leptosoma_NADH_dehydrogenase_subunit_2_gene_complete_cds_mitochondrial_gene_for_mitochondrial_product
atgaacccttacatcttagccattcttctcttcgggcttagccttggcactacaattacatttactagctcccactgacttcttgcctggataggccttgaaataaatacactagccattatccccctaatagcccaacaccaccacccacgcgcagtcgaagcagcaaccaaatattttttaacacaagctgctgctgcagctaccctcttatttgcaagtgttactaacgcctgactgacaggccaatgagaaatacaacaaatcacgcacccccttccaagtaccataattacccttgctcttgctctcaaaattggcctagcccctcttcatgcctgactccccgaagtcctgcaaggcctggaccttaccactggcttaattctttcaacctgacaaaaacttgcccctttcgccctaattcttcaagttcaaccttcaaactcaaccctcctcatcatcttaggtcttacatccacccttattggtggctgaggcggattaaatcaaacacaactccgtaaaatccttgcatactcatcaattgctcatctaggctgaataattcttgttctacaattctccccctccctcacactccttacccttctaacctacttcattataacattctcaacattcctcgtatttaaactcaacaaatctacaaacattaataccctagctacatcctgaactaaagcccccgccctaacagctcttacacctctcattcttctctccctggggggcctcccccctcttacaggttttataccaaaatgactaattcttcaagaactaactaaacaaggtcttgctcccaccgcaaccctaacagccctttcagccctactgagcctatatttctacctacgcctctcttacgcaataaccctcactatttcccctaacaaccttacaggcacaagcccctgacgcttaccttctacccaactaacttatcccctcgccacctcaactgcaataacaatttgcctcctaccccttacccccgccatctccgccttattaatctcctaa
>gi|58379751|gb|AY740378.1|_Paracyprichromis_brieni_isolate_C26_NADH_hydrogenase_subunit_2_(ND2)_gene_complete_cds_mitochondrial
atgaatccttacatcttagccattcttctctttggcttaggccttggcactacaattacatttgctagctcccactgacttctcgcctgaataggccttgaaataaatacactagccattattcccctaatagcccaacaccaccacccacgcgcagtcgaagctacaaccaaatattttttaacccaagctgctgctgcagctaccctcttatttgcaagtattactaacgcctgactaacaggccaatgagaaatacaacaaattatacatccccttccaagtaccataatttcccttgctcttgctctcaaaattggcctagcccctcttcatgcttgactccccgaagttctgcaaggcctagaccttaccacaggcttaattctttcaacctgacaaaaacttgcccctttcgccctaattctccaaattcaaccttcaaactcaacactcctcctcatcttaggtcttacatccatccttattgggggctgaggcggattgaatcaaacacagctccgtaaaattcttgcatactcatcaatcgctcatctaggctgaataattcttgtactacaattctccccctccctcacactccttacccttttaacctacttcgttataacattctcaacattcctcgtatttaaactcaacaaatctacaaacattaatacccttgctacatcctgaacaaaagccccagccctaacagctctcacacccctcattctactctccctaggaggcctcccccctcttacaggctttataccaaaatgactaattcttcaagaactaaccaaacaaggacttgctcccaccgcaaccctagcagccctctcagccctacttagcctatatttttacctacgcctctcttacgcaataacccttactatttcccctaataacctcacaggcacaaccccctgacgcttcccttctacccaactaacttaccccctcgccacctcaactgcaataacaatttgcctcctacccctcactcccaccatctccgccctattaatctcctaa
>gi|150980626|gb|EF437497.1|_Haplotaxodon_microlepis_isolate_5497_NADH_dehydrogenase_subunit_2_(ND2)_gene_complete_cds_mitochondrial
atgaacccttacatcttagccattcttctctttggcttaggccttggcacaacaattacatttgccagctcccactgacttctcgcctgaataggccttgaaataaacacactagccattatccccctaatagcccaacaccaccacccacgcgcagtcgaggcaacaaccaaatattttttaacccaagctgctgctgcagccaccctcttgtttgcaagtgtgactaacgcctgactaacaggccaatgagagattcaacaaattatgcatcccctcccaaataccataattacccttgctcttgctctcaagattggcctagcccctcttcatgcttgactccccgaagttctgcaaggcctggaccttaccacaggcttaatcctttcaacctgacaaaaacttgcccccttcgccctaattcttcaaattcaaccttcaaactcagcactcctcgtcatcttaggtcttgcatcaacccttattgggggctgaggcgggttgaaccaaacacagctccgtaagatcctcgcatattcatcaatcgctcacctaggctgaataattcttgttctacaattctccccctccattacactcctcacccttcttacctacttcgttataacattctctacatttcttgtatttaagctcaacaagtctacaaatattaacaccctcgctacatcctgaacaaaagcccccgccctgacagctctcacacccctcattctactctccctaggaggcctcccccctcttacaggctttataccaaaatgactaattcttcaagaactaaccaaacaaggcctctctcccaccgcaaccctagcagccctttcagccctacttagcctgtatttctacctacgcctctcttacgcaatagcccttactatttcccctaataacctcacaggcacaaccccctgacgcttgccttccatccagttaacttatcccctcgccacctcaactgcaataacaatttgcctcctgccccttacccccgccatctccgccttattaacctcctaa
>gi|150980616|gb|EF437492.1|_Haplotaxodon_trifasciatus_isolate_5501_NADH_dehydrogenase_subunit_2_(ND2)_gene_complete_cds_mitochondrial
atgaacccttacatcttagccatccttctctttggcttaggcctcggcacaacaatcacatttgccagctcccactgacttctcgcctgaataggccttgaaataaacacactagccattattcccctaatagcccaacaccatcacccacgcgcagtcgaagcaacaaccaaatattttttaacccaagctgctgctgcagccaccctcttgtttgcaagtgtgactaacgcctgactaacaggccaatgagagatccaacaaattacgcatcccctcccaaacactataattacccttgctcttgctctcaagattggtctagcccctcttcatgcttgactccccgaagttctgcaaggcctggaccttaccacaggcttaattctttcaacctgacaaaaacttgcccccttcgccctaattcttcaaattcaaccttcaaactcaccactcctcgtcatcctaggtcttacatccgcccttattgggggctgaggggggttgaatcaaacacaactccgtaagattctcgcatattcatcaatcgctcacctaggctgaataattcttgtcctacaattctccccctccattacactcctcacccttcttacctatttcattataacattctctacattccttgtatttaagctcaacaaatctacgaatattaacaccctcgctacatcctgaacaaaagcccccgccctaacagctctcacacccctcattctactctccctaggaggcctccccccacttacaggctttataccaaaatgactaattcttcaagaactaaccaaacaaggcctctctcccaccgcaaccctagcagccctttcagccctacttagcctgtatttctatctacgcctctcttacgcaatagccctaactatctcccctaacaacctcacaggcacaaccccctgacgcttgccttccatccaactaacttttcccctcgccacctcaactgcaataacaatttgcctcctgcctcttacccccgccctctccgccttattatccccctaa
>gi|150980632|gb|EF437500.1|_Plecodus_paradoxus_isolate_3729_NADH_dehydrogenase_subunit_2_(ND2)_gene_complete_cds_mitochondrial
atgaacccatacatcttagccatgtttctctttggcttaggcctcggcacaacaatcacatttgccagctcccactggcttctcgcctgaataggccttgaaataaacacactagccattattcccctaatagctcagcaccaccacccacgcgcagtcgaagcaacaaccaaatattttttaactcaagctgctgctgcagccaccctcttgtttgcaagtgtgaccaacgcctgactaacaggccaatgagaaatccaacaaattatgcatcccctcccaaataccataattacccttgctcttgctctcaagattggcctagcccctcttcatgcttgactccccgaagttctgcaaggcctagaccttaccacaggcttaattctttcaacctgacaaaaacttgcccccttcgccctaattcttcaaattcaaccttcaaactcagcactcctcgtcatcttaggtcttacatccacccttgttgggggctgaggagggttgaatcaaacacaactccgcaaaatcctcgcatattcatcaatcgctcacctaggctgaataattcttgtcctacaattctccccctccattacactcctcacccttcttacctacttcgttataacattctctacattccttgtatttaaactcaacaaatctacaaatatcaacaccctcgctacatcctgaacaaaagcccccgccctaacagctctcacacccctcattctactctccctaggaggcctcccccctcttacaggctttataccaaaatgacttattcttcaagaactaaccaaacaaggcctctctcccaccgcaaccctagcagccctttcagccctacttagcctgtatttctacctacgcctctcttacgcaatagcccttactatctcccctaacaacctcacaggcacaaccccctgacgcttgccttccacccagctaacttaccccctcgccacctcaactgcaataacaatttgcctcctgcctcttacccccgccctctccgccttattatcctcctaa
>gi|18253330|gb|AF398222.1|_Perissodus_microlepis_NADH_dehydrogenase_subunit_2_gene_complete_cds_mitochondrial_gene_for_mitochondrial_product
atgaacccttacatgttggctattcttctcttcggcctaggccttggcacaacaatcacatttgccagctcccactgacttctcgcctgaataggccttgaaataaacacactagccattattcccctaatagcccaacaccaccaccctcgcgcagtcgaagcaacaactaaatattttttaacccaagctgctgctgcagccaccctcttatttgcaagtgtgactaacgcctgactaacaggccaatgagagatccaacaaattatgcaccccctcccaaataccatgattacccttgctcttgctctcaagattggcctagcccctcttcatgcctgacttccagaagttctacaaggcctggaccttaccacaggcttaattctttcaacctgacagaaacttgcccccttcgccctaattcttcaaattcaaccttcaaattcagcactcctcatcatattaggtctagcatccgcccttgttgggggctgaggcgggctgaatcaaacacaactccgtaagattctcgcatattcatcaatcgctcacctaggctgaataattctcgttctacaattttccccctccattacactcctcacccttcttacctacttcattatgacattctctacattccttgtatttaaactcaacaacgctacaaacatcaacaccctcgctacatcctgaacaaaagcgcccgccctaacagctctcacgcccctcatcctactctccctagggggcctcccccctcttacaggctttataccaaaatggctaattcttcaagaactaaccaaacaaggcctctctcccaccgcaaccctagcagccctttctgccctacttagcctgtacttctacctacgcctctcttacgcaatagcccttactatttctcctaacaacctcacaggcacaaccccctgacgcttgccctccgtccaactaacttgtcccctcgccgcctcaactgcaataacaatttgcctcctgcctcttacccccgccgtctccgccttattgacctcctaa
>gi|150980594|gb|EF437481.1|_Plecodus_straeleni_isolate_3720_NADH_dehydrogenase_subunit_2_(ND2)_gene_complete_cds_mitochondrial
atgaacccttacatgttggctattcttctctttggcctaggccttggcacaacaatcacatttgccagctcccactgacttctcgcctgaataggccttgaaataaacacactagccattattcccctaatagcccaacaccaccaccctcgcgcagtcgaagcaacaactaaatattttttaacccaagctgctgctgcagccaccctcttatttgcaagtgtaactaacgcctgactaacaggccaatgagagatccaacaaattatgcaccccctcccaaataccatgattacccttgctcttgctctcaagattggcctagcccctcttcatgcctgacttccagaagttctacaaggcctggaccttaccacaggcttaattctttcaacctgacagaaacttgcccccttcgccctaattcttcaaattcaaccttcaaattcagcactcctcatcatcttaggtctaacatccgcccttgttgggggctgaggcgggctgaaccaaacacaactccgtaagattctcgcatattcatcaatcgctcacctaggctgaataattctcgttctacaattttccccctccattacactcctcacccttcttacctacttcattatgacattctctacgttccttgtatttaaactcaacaaagctacaaacatcaacaccctcgctacatcctgaacaaaagcgcccgccctaacagctctcacgcccctcatcctactctccctagggggcctcccccctcttacaggctttataccaaaatggctaattcttcaagaactaaccaaacaaggcctctctcccaccgcaaccctagcagccctttctgccctacttagcctgtacttctacctacgcctctcttacgcaatagcccttactatttctcctaacaacctcacaggcacaaccccctgacgcttgccctccgtccaactaacttgtcccctcgccgcctcaactgcaataacaatttgcctcctgcctcttacccccgccgtctccgccttattaacctcctaa
>gi|20377158|gb|AF317264.1|_Benthochromis_tricoti_NADH_dehydrogenase_subunit_2_(ND2)_gene_complete_cds_mitochondrial_gene_for_mitochondrial_product
atgaatccttacatcttagccattcttctctttggcttaggccttggcacaacaattacatttgctagttcccactgacttctcgcctgaatgggccttgaaataaatacactagctattattcccctaataacccaacacccccacccacgcgcagtcgaagctacaaccaaatattttttaacccaagctgctgctgcagctaccctcctatttgcaagtgtaactaacgcctgactaacaggccaatgagaaattcaacaaattacacatccactcccaagtaccataattacccttgctcttgctcttaaaattggtctagccccacttcatgcttgacttcccgaagttctgcaaggcgtagaccttaccaccggcttaattctttcaacctgacaaaaacttgcccccttcgccctaattcttcaagtccaaccttcaagctcaattctcctcatcatcttaggtctgttatccactctcattgggggctgaggcggcttaaatcaaacacaactccgtaaaatccttgcatactcgtcaatcgcccatctaggctgaataattctcgttctacaattctccccctccatcacactcctcacccttctaacctacctcattataacattctcaacattcctcgtatttaaactcaacaaatctacaaatattaatacccttgcaacatcctgagcaaaagcccccgccctaacagttctcacaccccttattctgctctccctagggggcctaccccctcttacaggctttataccaaaatgactgattcttcaagaactaaccaaacaaggtcttgcccccaccgcgaccctagcagccctttcagccctactaagcctgtacttctacctacgcctctcttacgcaataacccttaccatttctccttataacctcacaggcacaaccccctgacgcttaccctccacacaactaacttatcccctcgccacctcaactgcaataacaatttgtctcctacctctcacccccgccgtctccaccttattaaccccctaa
>gi|33355978|gb|AY337787.1|_Grammatotria_lemairii_NADH_dehydrogenase_subunit_2_(ND2)_gene_complete_cds_mitochondrial_gene_for_mitochondrial_product
atgaatccttacgtgataatcattcttctcttcggcttaggccttggcacaacaattacatttgctagctcccactgacttctcgcctggataggccttgaaataaacacactagccattatccccctaatagcccaacatcaccacccacgcgcagtcgaagccacaaccaaatattttctaacacaagctgctgccgcagctaccctcctatttgcgagtgtcaccaacgcctgactaacaggccaatgagaaattcaacaaatcacgcaccccctcccgagtactataattaccctcgctcttgcactcaaaattgggctagcccctctccatgcttgacttcctgaagttcttcaaggcctggaccttaccacaggcttgattctttcaacctgacaaaaacttgcccccttcgccctaattcttcaagtccaaccttcaaactcaacacttcttatcattttaggccttgcatccacccttattggcggctgaggcggtttaaaccagacacaacttcgtaaaatccttgcgtattcatcaattgctcacctaggctgaataattctcgtcctacaattctccccttccatcacactcctcacccttttaatctatttcgttataacattctcaacatttctcgtgtttaaactcaataaagccacgaacgttaacacccttgccacatcctgagcaaaagcccctaccctgacagccctcgcacctctcatcctgctctccctaggaggcctcccccctcttacaggctttataccaaaatgacttatccttcaagaactaaccaagcaaggccttgctcctaccgcaaccttagcagccctttccgccctacttagcttatatttttacctgcgcctctcttacgcaataacccttactatctcccccaacaacctcacagggataaccccctgacgcctaccttccacccaactaaactttcccctcgccacttcaactgcaataacaatttgtctcctgcctctcacccctgccatttccgccttactaacctcttaa
>gi|20377088|gb|AF317229.1|_Boulengerochromis_microlepis_NADH_dehydrogenase_subunit_2_(ND2)_gene_complete_cds_mitochondrial_gene_for_mitochondrial_product
atgaatccttacatcttagccactcttctctttggcttaggcctcggcaccacaattacatttgctagctcccactgacttctcgcctgaataggccttgaaattaatacactagccattattcccctaatagctcaacaccaccacccccgcgctgtcgaagctacaaccaaatattttttaacccaagctgcagctgcagccaccctcctatttgcaagcatcactaatgcctgactaacaggccaatgagaaattcaacaaattacacaccccctcccaactacaataattaccctcgccctcgcccttaaaatcggcctagccccccttcatgcttgactccccgaagttttacaaggactggaccttaccacaggcttaattctttcgacctgacaaaaacttgccccctttgccctaatccttcaaattcaaccttcaaactcaacactcctcatcatcttaggccttacatccaccctcattggtggctgaggcggattaaatcaaacacaactccgtaaaattcttgcatattcatcaattgctcacctaggctgaataattcttgttctgcaattctccccctccctcacactccttacctttctaacctacctcattataacattctcaacattcctcgtatttaaactcaacaaatctacaaatatcaacactcttgctacatcctgaacaaaagcccccgcccttacagctctcacacccctcatcctcctttcactaggaggcctcccccctctcacaggctttataccaaaatgactaattcttcaagaacttgccaaacaaggtcttgcccccaccgcaaccctagcagccctctcagcactcctcagcctgtatttttacctacgcctctcttacgcaatgacccttaccatttcccctaataatcttacaggtacgaccccctgacgcctgccttccacccaactaacctatccactcgccacttcaactgcaataacaatttgtctcctacctcttacccccgccatctcagccttattaaccccctaa
>gi|20377110|gb|AF317240.1|_Oreochromis_tanganicae_NADH_dehydrogenase_subunit_2_(ND2)_gene_complete_cds_mitochondrial_gene_for_mitochondrial_product
atgaacccttacatcttagccattctcctctttggcttaggccttggcaccacaattacatttgctagctcccactgacttctcgcctgaataggccttgaaataaatacgctagctattattcccctaatagctcaacaccaccacccccgagctgtcgaagctacaaccaaatattttttaacccaagctactgcagcagctacccttctatttgcaagcatcactaacgcctgactaacgggccaatgagaaattcaacaaattacacatcccctcccaaccaccataattacccttgccctcgccctcaaaatcggcttagcccctcttcatgcttgactccccgaagttctacaagggctggacctcactacagggttaattctttcaacctgacaaaaacttgcccccttcgccctaattcttcaaatccagccttcaaactcaaccacccttattattttaggcctcgcatccaccctcattggaggctgaggtggactaaaccaaacacaactccgtaaaattcttgcatactcatcaatcgcccacctaggttgaataatccttgttttacaattctccccttccatcacactcctcacccttctaacttacctcatcataacatcctcaacattcctcgtatttaaactcaacaaatccacaaatattaatactctcgccacatcctgagcaaaagcccccgccctcacagctcttacccccctcattctcctttcactgggaggcctcccccctctcacaggttttataccaaaatgactaattcttcaagaattaaccaaacaaggccttgctcctaccgcaaccctggcagccctttcagcactcctcagcctatatttttacctacgcctctcctacgcaataaccctcactatttcccctaacagccttctaggcaccactccctgacgtttaccttccacccaactaacttatcccctcgccacttcaactgcattgacaatctgtctcctgccactcaccccagccatctcagccttattggccccctaa
>gi|463982|gb|U07268.1|TPU07268_Tylochromis_polylepis_T82a_mitochondrion_NADH_dehydrogenase_subunit_2_gene_complete_cds
atgaacccttacatcttagccattctcctctttggcttaggccttggcaccacaattacatttgctagctcccactgacttctcgcctgaataggccttgaaataaatacactagctattattcccctaatagctcaacaccaccacccccgagctgtcgaagctacaaccaaatattttttaacccaagctgctgctgcagctacccttctatttgcaagcatcactaacgcctgactaacgggccaatgagaaattcaacaaattacacatcccctcccaaccaccataattacccttgcccttgccctcaaaattggcttagcccctcttcatgcttgactccccgaagttctacaagggctagacctcaccacaggcttgattctttcaacctgacaaaaacttgccccctttgccctaattcttcaaatccagccttcaaactcaacactccttatcatcttaggcctcgcatccaccctcattggaggctgaggtggattaaaccaaacacagctccgtaaaatccttgcatattcatcaatcgcccacctaggctgaataatccttgttctacaattctccccctccatcacactcctcacccttctaacctacctcatcataacatcctcaacattcctcgtattcaaactcaacaaatccacaaatattaatacccttgctacatcctgagcaaaagcccccgccctcacagctctcacacccctcattctcctctcactggggggcctcccccctctcacaggtttcataccaaaatgactaattcttcaagaattagccaaacaagggcttgctcccaccgcaaccctggcagccctttcagcactcctcagcctatatttttacctacgcctctcctacgcaataaccctcactatttcccctaacagccttataggcacaaccccctgacgtttaccttccacccaactaacctaccccctcgccacttcaactgcaatgacaatctgtctcctcccactcacccctgccatctcagccttattgaccccctaa
>gi|52221367|gb|AY663726.1|_Bathybates_graueri_isolate_2228_NADH_dehydrogenase_subunit_2_(ND2)_gene_complete_cds_mitochondrial
atgaacccttacatcttggccattcttctctttggcttaggcctcggcaccacaattacatttgctagctcccactgacttctcgcctgaataggccttgaaataaatacactagccattattcccctaatagctcaacaccaccacccccgcgccgtcgaagctacaaccaagtattttctaacccaagctgctgctgcagccaccctcctatttgcaagcattactaacgcctgattaacgggccaatgagaactccaacaaatcacacaccccctcccaagcaccataattacccttgccctcgccctcaaaatcggcctagccccccttcatgcttgactccccgaagtcctacaaggactggatcttactataggcttaatcctctcaacctgacaaaaactagcccccttcgccctaattctccaaattcaaccttcaaacccaacactcctcatcattttaggcctcgcatccaccctcgttgggggctgaggcggattgaatcaaacacaactccgcaaaatccttgcatactcatcaattgcccacctaggctgaataatcctcgttctacaattctccccttccatcacgcttcttactctcctaatttacctcattatgacattttcaaccttcctcatatttaagctcaacaaatccacaaatattaacaccctcgccacctcctgggcaaaagcccccgccctcacagccctcacaccccttcttctcctttcgctaggaggcctcccccctctcacaggcttcataccaaaatgaataattcttcatgaactagttaaacaagatcttgcccccaccgcaaccctagcagccctctcagcactcctcagcctctacttctatctacgcctctcttacgcaataacccttaccatttttcctaacaaccttacaagcacagccccctgacgcctaccttccacccaactaacatacatcctcgccacttcaaccacactaacaatttgccttctacctcttacccctggcatctcaggcctgctaaccccctag
>gi|52221371|gb|AY663728.1|_Bathybates_vittatus_isolate_2715_NADH_dehydrogenase_subunit_2_(ND2)_gene_complete_cds_mitochondrial
atgaacccttacatcttggccattcttctctttggcttaggccttggcaccacaattacatttgccagctcccactgacttcttgcctgaataggccttgaaataaacacactagccattattcccctaatagctcaacaccaccacccccgcgccgtcgaagctacaaccaagtattttttaactcaagctgctgctgcagccaccctcctatttgcaagcattactaacgcctgattaacgggccaatgagagctccaacaaattatacaccccctccctagcaccataattacccttgccctcgccctcaaaatcggccttgccccccttcatgcttgactccccgaagtcctacaaggactcgaccttaccacaggcttaatcctttcaacctgacaaaaacttgcccccttcgccctaattctccaaattcaaccttcaaacccaacactcctcatcattttaggcctcgcatctaccctgattgggggctgaggtgggttgaatcaaacacaactccgcaaaatccttgcatactcatcaattgcccacctaggctgaataattcttgttctacaattctcaccctccatcacacttcttaccctcctaatctacctcattatgacactttcaaccttcctcatatttcaactcaacaaatccacaaatattaataccctcgccacctcctgggcaaaagcccccgccctcacagctctcacacccctcctcctcctttcactaggaggcctcccccctctcacgggcttcataccaaaatgaataatccttcatgaactagttaaacaagatcttgctcccaccgcaaccctagcagccctctcagcactcctcagcctctacttctacctacgcctctcttacgcaatgacccttactatttttcctaacaaccttacaagcacaaccccctgacgcttgccttccacccaactaacataccccctcgccacttcaaccacattaacaatttgtcttctacctcttacccctgccatctcagccctgctgaccccctag
>gi|18253326|gb|AF398220.1|_Eretmodus_cyanostictus_NADH_dehydrogenase_subunit_2_gene_complete_cds_mitochondrial_gene_for_mitochondrial_product
atgaacccttacatcttagccattcttctctttggcttaggccttggcaccacaattacatttgctagctcccactgacttctcgcctgaataggccttgaaataaatacactagccattattcctctaatagcccaacaccaccacccccgtgcagtcgaagctacaaccaaatattttttaatccaagccgctgctgcagccaccctcctatttgcaagcattactaacgcctgactagcaggtcaatgagaaattcaacaaattacacatcccctcccaagtactataattacccttgcacttgctctcaaaattggcttagcccctctccatgcttgactccccgaagtcctacaaggattaaatctcaccacaggcctaattctttcgacctgacaaaaacttgcccccttcgccctaattcttcagatccagccctcaaactcaaccctccttattattctaggtcttatatccactcttattgggggctgaggcggcttaaatcagacacagctccgaaaaattctcgcatactcatcaatcgcccacttaggttgaataattcttgttctacaattttctccctccatcacactcattactcttctaacctatttcattatgacattctcaacatttcttgtttttaaacttaacaaatctacaaacattaatacccttgctacatcctgagcaaaagcccctgccctaacagctcttacaccccttattcttctctcactaggaggcctccccccacttacaggttttataccaaaatgactaatccttcaagaactcaccaaacaaggccttgctcccaccgcaaccctagctgccctagcagccctccttagcctgtatttttacctacgcctttcttacgcaataacccttactatttcccctaataaccttacaagcacaaccccctgacgcttttcttctacacaactaacttatcccctcgccacttccactgtaataacaatttgtctcctccctctcacccctgccatctcggccctattaaccccctaa
>gi|385283690|gb|JF900327.1|_Trematocara_marginatum_NADH_dehydrogenase_subunit_2_(ND2)_gene_partial_cds_mitochondrial
-------cttacatcttagccacccttctttttggcttaggcctgggcaccacaattacatttgctagttcccactggctccttgcctgaataggccttgaaataaatacactagctattattccacttatagcccaacatcaccacccccgcgccgtcgaagctacgactaaatactttttaacccaagcggctgccgcagcaacccttctatttgcaagcatcactaacgcctgattaacaggccaatgagagattcaacaaattacacaccccctcccaaccacaatgattacccttgccctcgccctcaaaatcggcctggccccccttcacgcttgactccccgaagtcctacaaggattagatttaaccacaggcttaattctttcaacctgacaaaaacttgccccctttgccttaattcttcaaatccacccctctaatacaactctccttattatcctaggcctcacttccacccttatcgggggctggggaggcctgaaccaaacacaactccgtaaaatccttgcatactcctcaattgctcacctaggctgaataatccttattttacaattctccccctccatcacactgctcactcttctaatataccttatcatgacactctccacattcctagtatttaagtttaacaaggccacaaatatcaatactcttgctacatcctggacaaaagcccccgccctcaccgccaccacccccctcatcctcctttcactggggggccttccccctctcactggtttcataccaaaatgacttattcttcaagaactaaccaagcaagatctcgcacccgccgcaacccttgcagccctctcagcactccttagcctatacttttatctacgcctctcttacgcaatggcccttactatttcccccaataatgtttcaagcacagccccatgacgcctcccctccgcccaactaacctccccccttgccacttcaaccacgctggctatctgcctcctgcccttaaccccggccatctcggccttattaactcttagg
>gi|385283692|gb|JF900328.1|_Trematocara_nigrifrons_NADH_dehydrogenase_subunit_2_(ND2)_gene_partial_cds_mitochondrial
----atccttacatcttagccacccttctttttggcttaggcctgggcaccacaattacatttgctagttcccactggctccttgcctgaataggccttgaaataaatacactagctattattccacttatagcccaacatcaccacccccgcgccgtcgaagctacgactaaatactttttaacccaagcggctgccgcagcaacccttctatttgcaagcatcactaacgcctgactaacaggccaatgagagattcaacaaattacacaccccctcccaaccacaatgattacccttgccctcgccctcaaaatcggcctggccccccttcacgcttgactccccgaagtcctacaaggattagatctaaccacaggcttaattctttcaacctgacaaaaacttgccccctttgccttaattcttcaaatccacccctctaayacaacactccttatcatcctaggcctcacttccacccttattgggggctggggaggcctgaaccaaacacaactccgtaaaatccttgcatactcctcaattgctcacctaggctgaataatccttattttacaattctccccctccatcacgctactcactcttctaatataccttatcatgacactctccacattcctagtatttaagtttaacaaggccacaaatatcaatactcttgctacatcctggacaaaagcccccgccctcaccgccaccacccccctcatcctcctttcactggggggcctcccccctctcactggtttcataccaaaatgacttattcttcaagaactaaccaagcaagatctcgcacccaccgcaacccttgcagccctctcagcactccttagcctatacttttatctacgcctctcttacgcaatggcccttactatttcccccaataatgtttcaagcacagccccatgacgcctcccctccacccaactaacctccccccttgccacttcaaccacactggctatctgcctcctgcccttaaccccggccatctcagccttattaac-------
