# Supplementary material for: Depth and substratum differentiations among coexisting herbivorous cichlids in Lake Tanganyika
Source: R Soc Open Sci. 2016 Nov 16;3(11):160229. doi: 10.1098/rsos.160229 (PMC5180107; doi:10.1098/rsos.160229)
Supplement: Additional file 3. Aligned nuclear ednrb1 sequences of Tanganyikan cichlids cited from Muschick et al. [4]. [file rsos160229supp3.fas]

>gi|385283532|gb|JF900248.1|_Altolamprologus_calvus_endothelin_receptor_B1_(ednrb1)_gene_exons_4_5_and_partial_cds
ggcgtgcagattgcgctcagcgaccatttaaaacaggtaaga-tggtgaaaactcactttattaggcctgtttgtcgttgactgctgacgacagatttagttgagttaaagtgatatttttcctaatgtaataggatga-caaacagacaatgctattaaagtaatgttctgcactgttttctgcctaatttgaaactcccatttcctactgaattcaatttgattcgtgataacaaatgttttacattttgagtggaaaacatgtttccaatgatgcctaattcctttaaggcttaagtttcaccacagctacttcagtgccaaactgtaatttatgtgtttttgtgtgtgttcagcggagggaggtggcgaagacagtgttttgtctggttttagtctttgctctgtgctggctgcctctccacctcagccgtatcctgaagctcaccatctatgacgaaaaagatccaaaccggtgtgaattgctcaggtatggaggggaagtcatgataatttcgtagat--aaaaacttgcc-----
>gi|385283534|gb|JF900249.1|_Altolamprologus_compressiceps_endothelin_receptor_B1_(ednrb1)_gene_exons_4_5_and_partial_cds
ggcgtgcagattgcgctcagcgaccatttaaaacaggtaaga-tggtgaaaactcactttattaggcctgtttgtcgttgactgctgacgacagatttagttgagttaaagtgatatttttcctaatgtaataggatga-caaacagacaatgctattaaagtaatgttctgcactgttttctgcctaatttgaaactcccatttcctactgaattcaatttgattcgtgataacaaatgttttacattttgaggggaaaacatgtttccaatgatgcctaattcctttaaggcttaagtttcaccacagctacttcagtgccaaactgtaatttatgtgtttttgtgtgtgttcagcggagggaggtggcgaagacagtgttttgtctggttttagtctttgctctgtgctggctgcctctccacctcagccgtatcctgaanctcaccatctatgacgaaaaagatccaaaccggtgtgaattgctcaggtatggaggggaagtcatgataatttcgtagat--aaaaacttgccccaaa
>gi|385283542|gb|JF900253.1|_Aulonocranus_dewindti_endothelin_receptor_B1_(ednrb1)_gene_exons_4_5_and_partial_cds
ggcgtgcagattgcgctcagcgaccatttaaaacaggtaaga-tggtg-aaactcactttattagncctgtttgttgttgactgctgacgacagatttagttgagttaaagctatatttttcctaatgtaataggacga-caaacagacaatgctattaaagtaatgttctgcactgttttctgcctaatttgcaactcccatttcctactgaattcaatttgattcctgataacaaatgttttacattttgaggngaaaacatgtttccaatgatgcctaattcctttaaggtttaagtttcaccacagctacttcagtgccaaactgtaatttatgtgtttttgtgtgtgttcagcggagggaggtggcgaagacggtgttttgtctggttttagtctttgctctgtgctggctgcctctccacctcagccgtatcctgaanctcaccatctatgacgaaaaagatcnaaaccggtgtgaattgctcaggtatggaggggaagtcatgataatttagtagat--aaaaacttgccccaaa
>gi|385283544|gb|JF900254.1|_Bathybates_graueri_endothelin_receptor_B1_(ednrb1)_gene_exons_4_5_and_partial_cds
ggcgtgcagattgcgctcagcgaccatttaaaacaggtaaga-tggtg-aaactcactttattaggcctgtttgttgttgactgctgacgacagatttagttgagttaaagtgatatttttcctaatgtaataggacga-caagcagacaatgctattaaagtaatgttctgtactgttttctgcctaatttgcaactcccatttcctactgaattcaatttgattcctgataacaaatgttttacattttgaggggaaaacatgtttccaatgatgcctaattcctttaaggcttaagtttcaccacagctacttcagtgccaaactgtaatttatgtgtttttgtgtgtgttcagcggagggaggtggcgaagacagtgttttgtctggttttagtctttgctctgtgctggctgcctctccacctcagccgtatcctgaagctcaccatctatgacgaaaaagatccaaaccgttgtgaattgctcaggtatggaggggaagtcatgataatttagtagat-aaaaaacttgccccaaa
>gi|385283546|gb|JF900255.1|_Bathybates_vittatus_endothelin_receptor_B1_(ednrb1)_gene_exons_4_5_and_partial_cds
ggcgtgcagattgcgctcagcgaccatttaaaacaggtaaga-tggtg-aaactcactttattaggcctgtttgttgttgactgctgacgacagatttagttgagttaaagtgatatttttcctaatgtaataggacga-caaacagacaatgctattaaagtaatgttctgtactgttttctgcctaatttgcaactcccatttcctactgaattcaatttgattcctgataacaaatgttttacattttgaggggaaaacatgtttccaatgatgcctaattcctttaaggcttaagtttcaccacagctacttcagtgccaaactgtaatttatgtgtttttgtgtgtgttcagcggagggaggtggcgaagacagtgttttgtctggttttagtctttgctctgtgctggctgcctctccacctcagccgtatcctgaagctcaccatctatgacgaaaaagatccaaaccgttgtgaattgctcaggtatggaggggaagtcatgataatttagtagat-aaaaaacttgccccaaa
>gi|385283548|gb|JF900256.1|_Benthochromis_tricoti_endothelin_receptor_B1_(ednrb1)_gene_exons_4_5_and_partial_cds
ggcgtgcagattgcgctcagcgaccatttaaaacaggtaaga-tggtgaaaactcactttattaggcctgtttgttgttgactgctgacaacatatttagttgagttaaagtgatatttttcctaatgtaataggacga-caaacagacaatgctattaaagtaatgttctgcactgttttctgcctaatttgcaactcccatttcct---------aatttgattcctgataacaaatgttttacattttgaggggaaaacatgtttccaatgatgcctaattcctttaaggcttaagtttcaccacagctacttcagtgccaaactgtaatttatgtgtttttgtgtgtgttcagcggagggaggtggcgaagacagtgttttgtctggttttagtctttgctctgtgctggctgcctctccacctcagccgtatcctgaagntcaccatctatgacgaaaaagatccaaaccggtgtgaattgctcaggtatggaggggaagtcatgataatttagtagat-aaaaaac--gccccaaa
>gi|385283550|gb|JF900257.1|_Boulengerochromis_microlepis_endothelin_receptor_B1_(ednrb1)_gene_exons_4_5_and_partial_cds
ggcgtgcagattgcgctcagcgaccatttaaaacaggtaaga-tggtg-aaactcactttattaggcctgtttgttgttgactgctgatgacagatttagttgagttaaagtgatatttttcctaatgtaataggacga-caaacagacaatgctattaaagtaatgttctgtactgttttctgcctaatttgcaactcccatttcctactgaattcaatttgattcctgataacaaatgttttacattttgaggggaaaacatgtttccaatgatgcctaattcctttaaggcttaagtttcaccacagctacttcagtgccaaactgtaatttatgtgtttttgtgtgtgttcagcggagggaggtggcgaagacagtgttttgtctggttttagtctttgctctgtgctggctgcctctccacctcagccgtatcctgaagctcaccatctatgacgaaaaagatccaaaccgttgtgaattgctcaggtatggaggggaagtcatgataatttagtagat-aaaaaacttgccccaaa
>gi|385283552|gb|JF900258.1|_Callochromis_macrops_endothelin_receptor_B1_(ednrb1)_gene_exons_4_5_and_partial_cds
ggcgtgcagattgcgctcagcgaccatttaaaacaggtaaga-tggtg-aaactcactttattagacctgtttgttgttgactgctgacgacagatttagttgagttaaagctatatttttcctcatgtaataggacga-caaacagacaatgctattaaagtaatgttctgcactgttttctgcctaatttgcaactcccatttcctactgaattcaatttgattcc---taacaaatgttttacattttgaggggaaaacatgtttccaatgatgcctaattcctttaaggcttaagtttcaccacagctacttcagtgccaaactgtaatttatgtgtttttgtgtgtgttcagcggagggaggtggcgaagacagtgttttgtctggttttagtctttgctctgtgctggctgcctctccacctcagccgtatcctgaanctcaccatctatgacgaaaaagatccaaaccggtgtgaattgctcaggtatgga--------------------------------------------
>gi|385283554|gb|JF900259.1|_Chalinochromis_brichardi_endothelin_receptor_B1_(ednrb1)_gene_exons_4_5_and_partial_cds
ggcgtgcagattgcgctcagcgaccatttaaaacaggtaaga-tggtgaaaactcactttattaggcctgtttgtcgt-------tgacgacagatttagttgagttaaagtgatatttttcctaatgtaataggatga-caaacagacagtgctattaaagtaatgttctgcactgttttctgcctaatttgcaactcccatttcctactgaattcaatttgattcctgataacaaatgttttacattttgaggggaaaacatgtttccaatgatgcctaattcctttaagacttaagtttcaccacagctacttcagtgccaaactgtaatttatgtgtttttgtgtgtgttcagcggagggaggtggcgaagacagtgttttgtctggttttagtctttgctctgtgctggctgcctctccacctcagccgtatcctgaagctcaccatctatgacgaaaaagatccaaaccggtgtgaattgctcaggtatggaggggaagtcatgataatttcatagat-aaaaaacttgccccaaa
>gi|385283560|gb|JF900262.1|_Ctenochromis_horei_endothelin_receptor_B1_(ednrb1)_gene_exons_4_5_and_partial_cds
ggcgtgcagattgcgctcagcgaccatttaaaacaggtaaga-tggtgaaaactcactttattaggcctgt---ttgttgactgctgacgacatatttagttgagttaaagtgatatttttcctaatgtaataggacga-taaacagacaatgctattaaagtaatgttctgcactgttttctgcctaatttgcaactcccatttcctactgaattcaatttgattcctgataacaaatgttttacattttgaggggaaaacatgtttccaatgatgcctaattcctttaaggcttaagtttcaccacagctactttagtgccaaactgtaatttatgtgtttttgtgtgtgttcagcggagggaggtggcgaagacagtgttttgtctggttttagtctttgctctgtgctggctgcctctccacctcagccgtatcctgaagctcaccatctatgatgaaaaggatccaaaccggtgtgaattgctcaggtatggaggggaagtcatgataatttagtagat-aaaaaacttgcctcaaa
>gi|385283562|gb|JF900263.1|_Cyathopharynx_furcifer_endothelin_receptor_B1_(ednrb1)_gene_exons_4_5_and_partial_cds
ggcgtgcagattgcgctcagcgaccatttaaaacaggtaaga-tggtg-aaactcactttattagacctgtttgttgttgactgctgacgacagatttagttgagttaaagctatatttttcctaatgtaataggacga-caaacagacaatgctattaaagtaatgttctgcactgttttctgcctaatttgcaactcccatttcctactgaattcaatttgattcctgataacaaatgttttacattttgaggggaaaacatgtttccaatgatgcctaattcctttaaggtttaagtttcaccacagctacttcagtgccaaactgtaatttatgtgtttttgtgtgtgttcagcggagggaggtggcgaagacagtgttttgtctggttttagtctttgctctgtgctggctgcctctccacctcagccgtatcctgaagctcaccatctatgacgaaaaagatccaaaccggtgtgaattgctcaggtatggaggggaagtcatgataatttagtagat--aaaaacttgccccaaa
>gi|385283556|gb|JF900260.1|_Cyphotilapia_frontosa_endothelin_receptor_B1_(ednrb1)_gene_exons_4_5_and_partial_cds
ggcgtgcagattgcgctcagcgaccatttaaaacaggtaaga-tcgtgaaaactcactttattaggcctgtttgttgttgactgctgacaacatatttagttgagttaaagtgatatttttcctaatgtaataggacga-taaacagacaatgctattaaagtaatgttctgcactgttttctgcctaatttgcaactcccatttcctactgaattcaatttgattcctgataacaaatgttttacattttgaggggaaaacatgtttccaatgatgcctaattcctttaaggcttaagtttcaccacagctacttcagtgccaaactgtaatttatgtgtttttgtgtgtgttcagcggagggaggtggcgaagacagtgttttgtctggttttagtctttgctctgtgctggctgcctctccacctcagccgtatcctgaagctcaccatctatgacgaaaaagatccaaaccggtgtgaattgctcaggtatggaggggaagtcatgataatttagtagat--aaaaacttgccccaaa
>gi|385283564|gb|JF900264.1|_Cyprichromis_leptosoma_endothelin_receptor_B1_(ednrb1)_gene_exons_4_5_and_partial_cds
ggcgtgcagattgcgctcagcgaccatttaaaacaggtaaga-tggtgaaagctccctttattaggcctgtttgttgttgactgctcacgacatatttagttgagttaaagtgatatttttcctaatgtaatatgacga-taaacagacaatgctattaaagtaatgttctgcactgttttctgcctaatttgcaactcccatttcctactgaattcaatttgattcctgataacaaatgttttacattttgaggggaaaacatgtttccaatgatgcctaattcctttaaggcttaagtttcaccacagctacttcagtgccaaactgtaatttatgtgtttttgtgtgtgttcagcggagggaggtggcgaagacagtgttttgtctggttttagtctttgctctgtgctggctgcctctccacctcagccgtatcctgaagctcaccatctatgacgaaaaagatccaaaccggtgtgaattgctcaggtatggaggggaagtcatgataatttagtagat-aaaaaacttgccccaaa
>gi|385283568|gb|JF900266.1|_Ectodus_descampsii_endothelin_receptor_B1_(ednrb1)_gene_exons_4_5_and_partial_cds
ggcgtgcagattgcgctcagcgaccatttaaaacaggtaaga-tggtg-aaactcactttattaggcctgtttgttgttgactgctgacgacagatttagttgagttaaagcgatatttttcctaatgtaataggacga-caaacagacaatgctattaaagtaatgttctgcactgttttctgcctaatttgcaactcccatttcctactgaattcaatttgattcctgataacaaatgttttacattttgaggggaaaacatgtttccaatgatgcctaattcctttaaggcttaagtttcaccacagctacttcagtgccaaactgtaatttatgtgtttttgtgtgtgttcagcggagggaggtggcgaagacagtgttttgtctggttttagtctttgctctgtgctggctgcctctccacctcagccgtatcctg-----------------------------------------------------------------------------------------------------
>gi|385283570|gb|JF900267.1|_Eretmodus_cyanostictus_endothelin_receptor_B1_(ednrb1)_gene_exons_4_5_and_partial_cds
-----------------cagcgaccatttaaaacaggtaaga-tggtg-aaactcactttattaggcctgtttgtcgttgactgctgacgacagatttagttgagttaaagtgatatttttcctaatgtaataggatga-caaacagacaatgctattaaagtaatgttctgcactgttttctgcctaatttgcaactcccatttcctactgaattcaatttgattcctgataacaaatgttttacattttgaggggaaaacatgtttccaatgatgcctaattcctttaaggcttaagtttcaccacagctacttcagtgccaaactgtaatttatgtggttttgtgtgtgttcagcggagggaggtggcgaagacagtgttttgtctggtcttagtctttgctctgtgctggctgcctctccacctcagccgtatcctgaagctcaccatctatgacgaaaaagatccaaaccgttgtgaattgctcaggtatagaggggaagtcatgataatttactagat-aaaaaacttgccccaaa
>gi|385283572|gb|JF900268.1|_Gnathochromis_permaxillaris_endothelin_receptor_B1_(ednrb1)_gene_exons_4_5_and_partial_cds
ggcgtgcagattgcgctcagcgaccatttaaaacaggtaaga-tggtg-aaactcactttattagacctgtttgttgttgactgctgacgacagatttagttgagttaaagctatatttttcctcatgtaataggacga-caaacagacaatgctattaaagtaatgttctgcactgttttctgcctaatttgcaactcccatttcctactgaattcaatttgattcc---taacaaatgttttacattttgaggggaaaacatgtttccaatgatgcctaattcctttaaggcttaagtttcaccacagctacttcagtgccaaactgtaatttatgtgtttttgtgtgtgttcagcggagggaggtggcgaagacagtgttttgtctggttttagtctttgctctgtgctggctgcctctccacctcagccgtatcctgaagctcaccatctatgacgaaaaagatccaaaccggtgtgaattgctcaggtatggaggggaagtcatgataatttagtagat-aaaaaacttgcctcaaa
>gi|385283574|gb|JF900269.1|_Gnathochromis_pfefferi_endothelin_receptor_B1_(ednrb1)_gene_exons_4_5_and_partial_cds
ggcgtgcagattgcgctcagcgaccatttaaaacaggtaaga-tggtgaaaactcactttattaggcctgt---ttgttgactgctgacgacatatttagttgagttaaagtgatatttttcctaatgtaataggacga-taaacagacaatgctattaaagtaatgttctgcactgttttctgcctaatttgcaactcccatttcctactgaattcaatttgattcctgataacaaatgttttacattttgaggggaaaacatgtttccaatgatgcctaattcctttaaggcttaagtttcaccacagctactttagtgccaaactgtaatttatgtgtttttgtgtgtgttcagcggagggaggtggcgaagacagtgttttgtctggttttagtctttgctctgtgctggctgcctctccacctcagccgtatcctgaagctcaccatctatgatgaaaaggatccaaaccggtgtgaattgctcaggtatggaggggaagtcatgataatttagtagat-aaaaaacttgccccaaa
>gi|385283576|gb|JF900270.1|_Grammatotria_lemairii_endothelin_receptor_B1_(ednrb1)_gene_exons_4_5_and_partial_cds
ggcgtgcagattgcgctcagcgaccatttaaaacaggtaaga-tggtg-aaactcactttattaggcctgtttgttgttgaatgctgacgacagatttagttgagttaaagtgatatttttcctaatgtaataggatga-caaacagacaatgctattaaagtaatgttctgcactgttttctgcctaatttgcaactcccatttcctactgaattcaatttgattcctgataacaaatgttttacattttgaggggaaaacatgtttccaatgatgcctaattcctttaaggcttaagtttcaccacagctacttcagtgccaaactgtaatttatgtgtttttgtgtgtgttcagcggagggaggtggcgaagacagtgttttgtctggttttagtctttgctctgtgctggctgcctctccacctcagccgtatcctgaanntcaccatctatgacgaaaaagatccaaaccggtgtgaattgctcaggtatggaggggaagtcatgataatttagtagat--aaaaacttgccccaaa
>gi|385283580|gb|JF900272.1|_Greenwoodochromis_christyi_endothelin_receptor_B1_(ednrb1)_gene_exons_4_5_and_partial_cds
ggcgtgcagattgcgctcagcgaccatttaaaacaggtaaga-tggtg-aaactcactttattaggcctgtttgttgttgactgctgacgacagatttagttgagttaaagtgatatttttcctaatgtaataggacga-caaacagacaatgctattaaagtaatgttctgcactgttttctgcctaatttgcaactcccatttcctactgaattcaatttgattcctgataacaaatgttttacattttgaggggaaaacatgtttccaatgatgcctaattcctttaaggcttaagtttcaccacagctacttcagtgccaaactgtaatttatgtgtttttgtgtgtgttcagcggagggaggtggcgaagacagtgttttgtctggttttagtctttgctctgtgctggctgcc---------------------------------------------------------------------------------------------------------------------------
>gi|385283540|gb|JF900252.1|_Haplochromis_burtoni_endothelin_receptor_B1_(ednrb1)_gene_exons_4_5_and_partial_cds
ggcatgcagattgcgctcagcgaccacttaaaacaggtaaga-tggtgaaaactcactttattaggcctgt---ttgttgactgctgacgacatatttagttgagttaaagtgatatttttcctaatgtaataggacga-taaacagacaatgctattaaagtaatgttctgcactgttttctgcctaatttgcaactcccatttcctactgaattcaatttgattcctgataacaaatgttttacattttgaggggaaaacatgtttccaatgatgcctaattcctttaaggcttaagtttcaccacagctacttcggtgccaaactgtaatttatgtgtttttgtgtgtgttcagcggagggaggtggcgaagacagtgttttgtctggttttagtctttgctctgtgctggctgcctctccacctcagccgtatcctgaagctcaccatctatgatgaaaaggatccaaaccggtgtgaattgctcaggtatggaggggaagtcatgataatttagtagataaaaaaacttgcctcgaa
>gi|385283582|gb|JF900273.1|_Haplotaxodon_microlepis_endothelin_receptor_B1_(ednrb1)_gene_exons_4_5_and_partial_cds
ggcgtgcagattgcgctcagcgaccatttaaaacaggtaggattggggaaaactcactttattaggcctgtttgttgttgactgctgacgacatatttagttgagttaaagtgatatttttcctaatgtaataggacga-taaacagacaatgctattaaagtaatgttctgcactgttttctgcctaatttgcaactcccatttcctactgaattcaatttgattcctgataacaaatgttttacattttgaggggaaaacatgtttccaatgatgcctaattcctttaaggcttaagtttcaccacagctacttcagtgccaaactgtaatttatgtgtttttgtgtgtgttcagcggagggaggtggcgaagacagtgttttgtctggttttagtctttgctctgtgctggctgcctctccacctcagccgtatcctgaagctcaccatctatgacgaaaaagatccaaaccggtgtgaattgctcaggtatggaggggaagtcatgataatttagtagat-aaaaaacttgccccaaa
>gi|385283584|gb|JF900274.1|_Haplotaxodon_trifasciatus_endothelin_receptor_B1_(ednrb1)_gene_exons_4_5_and_partial_cds
ggcgtgcagattgcgctcagcgaccatttaaaacaggtaggattggggaaaactcactttattaggcctgtttgttgttgactgctgacgacatatttagttgagttaaagtgatatttttcctaatgtaataggacga-taaacagacaatgctattaaagtaatgttctgcactgttttctgcctaatttgcaactcccatttcctactgaattcaatttgattcctgataacaaatgttttacattttgaggggaaaacatgtttccaatgatgcctaattcctttaaggcttaagtttcaccacagctacttcagtgccaaactgtaatttatgtgtttttgtgtgtgttcagcggagggaggtggcgaagacagtgttttgtctggttttagtctttgctctgtgctggctgcctctccacctcagccgtatcctgaagctcaccatctatgacgaaaaagatccaaaccggtgtgaattgctcaggtatggaggggaagtcatgataatttagtagat-aaaaaacttgccccaaa
>gi|385283586|gb|JF900275.1|_Julidochromis_ornatus_endothelin_receptor_B1_(ednrb1)_gene_exons_4_5_and_partial_cds
ggcgtgcagattgcgctcagcgaccatttaaaacaggtaaga-tggtgaaaactcactttattaggcctgtttgtcgt-------tgacgacagatttagttgagttaaagtgatatttttcctaatgtaataggatga-caaacagacagtgctattaaagtaatgttctgcactgttttctgcctaatttgcaactcccatttcctactgaattcaatttgattcctgataacaaatgttttacattttgaggggaaaacatgtttccaatgatgcctaattcctttaagacttaagtttcaccacagctacttcagtgccaaactgtaatttatgtgtttgtgtgtgtgttcagcggagggaggtggcgaagacagtgttttgtctggttttagtctttgctctgtgctggctgcctctccacctcagccgtatcctgaagctcaccatctatgacgaaaaagatccaaaccggtgtgaattgctcaggtatggaggggaagtcatgataatttcatagat-aaaaaactttgccccaa
>gi|385283588|gb|JF900276.1|_Lamprologus_callipterus_endothelin_receptor_B1_(ednrb1)_gene_exons_4_5_and_partial_cds
ggcgtgcagattgcgctcagcgaccatttaaaacaggtaaga-tggtg-aaactcactttattaggcctgtttgtcgttgactgctgacgacagatttagttgagttaaagtgatatttttcctaatgtaataggacaa-caaatagacaatgctattaaagtaatgttctgcactgttttctccctaatttgaaactcccatttcctactgaattcaatt-------tgataacaaatgttttacattttgagggaaaaacatgtttccaatgatgcctaattcctttaaggcttaagtttcaccacagctacttcagtgccaaactgtaatttatgtgtttttgtgtgtgttcagcggagggaggtggcgaagacagtgttttgtctggttttagtctttgctctgtgctggctgcctctccacctcagccgtatcctgaanntcaccatctatgacgaaaaagatccaaaccggtgtgaattgctcaggtatggaggggaagtcatgataatgtagtagat--aaaaacttgccccaaa
>gi|385283590|gb|JF900277.1|_Lamprologus_lemairii_endothelin_receptor_B1_(ednrb1)_gene_exons_4_5_and_partial_cds
ggcgtgcagattgcgctcagcgaccatttaaaacaggtaaga-tggtgaaaactcactttattaggcctgtctgtcgttgactgctgacgacagatttagttgagttaaagtgatatttttcctaatgtaataggatga-caaacagacaatgctattaaagtaatgttctgcactgttttctgcctaatttgaaactcccatttcctactgaattcaatttgattcgtgataacaaatgttttacattttgaggggaaaacatgtttccaatgatgcctaattcctttaaggcttaagtttcaccacagctacttcagtgccaaactgtaatttatgtgtttttgtgtgtgttcagcggagggaggtggcgaagacagtgttttgtctggttttagtctttgctctgtgctggctgcctctccacctcagccgtatcctgaagctcaccatctatgacgaaaaagatccaaaccggtgtgaattgctcaggtatggaggggaagtcatgataatttagtagat--aaaaacttgccccaaa
>gi|385283592|gb|JF900278.1|_Lamprologus_ornatipinnis_endothelin_receptor_B1_(ednrb1)_gene_exons_4_5_and_partial_cds
ggcgtgcagattgcgctcagcgaccatttaaaacaggtaaga-tggtgaaaactcactttattaggcctgtttgtcgttgactgctgacgacagatttagttgagttaaagtgatatttttcctaatgtaataggatga-caaacagacaatgctattaaagtaatgttctgcactgttttctgcctaatttgaaactcccatttcctactgaattcaatttgattcgtgataacaaatgttttacattttgaggggaaaacatgtttccaatgatgcctaattcctttaaggcttaagtttcaccacagctacttcagtgccaaactgtaatttatgtgtttttgtgtgtgttcagcggagggaggtggcgaagacagtgttttgcctggttttagtctttgctctgtgctggctgcctctccacctcagccgtatcctgaagctcaccatctatgacgaaaaagatccaaaccggtgtgaattgctcaggtatggaggggaagtcatgataatttagtagat--aaaaacttgccccaaa
>gi|385283600|gb|JF900282.1|_Lepidiolamprologus_attenuatus_endothelin_receptor_B1_(ednrb1)_gene_exons_4_5_and_partial_cds
ggcgtgcagattgcgctcagcgaccatttaaaacaggtaaga-tggtgaaaactcactttattaggcctgtttgtcgttgactgctgacgacagatttagttgagttaaagtgatatttttcctaatgtaataggatga-caaacagacaatgctattaaagtaatgttctgcactgttttctgcctaatttgaaactcccatttcctactgaattcaatttgattcgtgataacaaatgttttacattttgaggggaaaacatgtttccaatgatgcctaattcctttaaggcttaagtttcaccacagctacttcagtgccaaactgtaatttatgtgtttttgtgtgtgttcagcggagggaggtggcgaagacagtgttttgcctggttttagtctttgctctgtgctggctgcctctccacctcagccgtatcctgaanntcaccatctatgacgaaaaagatccaaaccggtgtgaattgctcaggtatggaggggaagtcatgataatttagtagat--aaaaacttgccccaaa
>gi|385283602|gb|JF900283.1|_Lepidiolamprologus_elongatus_endothelin_receptor_B1_(ednrb1)_gene_exons_4_5_and_partial_cds
ggcgtgcagattgcactcagcgaccatttaaaacaggtaaga-tggtgaaaactcactttattaggcctgtttgtcgttgactgcagacgacagatttagttgagttaaagtgatatttttcctaatgtaataggatga-caaacagacaatgctattaaagtaatgttctgcactgttttctgcctaatttgaaactcccatttcctactgaattcaatttgattcgtgataacaaatgttttacattttgaggggaaaacatgtttccaatgatgcctaattcctttaaggcttaagtttcaccacagctacttcagtgccaaactgtaatttatgtgtttttgtgtgtgttcagcggagggaggtggcgaagacagtgttttgcctggttttagtctttgctctgtgctggctgcctctccacctcagccgtatcctgaanntcaccatctatgacgaaaaagatccaaaccggtgtgaattgctcaggtatgg---------------------------------------------
>gi|385283604|gb|JF900284.1|_Lepidiolamprologus_profundicola_endothelin_receptor_B1_(ednrb1)_gene_exons_4_5_and_partial_cds
ggcgtgcagattgcnctcagcgaccatttaaaacaggtaaga-tggtgaaaactcactttattaggcctgtttgtcgttgactgcngacgacagatttagttgagttaaagtgatatttttcctaatgtaataggatga-caaacagacaatgctattaaagtaatgttctgcantgttttctgcctaatttgaaactcccatttcctactgaattcaatttgattcgtgataacaaatgttttacattttgaggggaaaacatgtttccaatgatgcctaattcctttaaggcttaagtttcaccacagctacttcagtgccaaactgtaatttatgtgtttttgtgtgtgttcagcggagggaggtgnngaagacagtgttttgcctggttttagtctttgctctgtgctggctgcctntccacctcagccgtatcctgaagctcaccatctatgacgaaaaagatccaaaccggtgtgaattgctcaggtatggaggggaagtcatgataatttagtagat--aaaaacttgccccaaa
>gi|385283594|gb|JF900279.1|_Limnochromis_abeelei_endothelin_receptor_B1_(ednrb1)_gene_exons_4_5_and_partial_cds
ggcgtgcagattgcgctcagcgaccatttaaaacaggtaaga-tggtg-aaactcactttattaggcctgtttgttgttgactgctgacgacagatttagttgagttaaagtgatatttttcctaatgtaataggacga-caaacagacaatgctattaaagtaatgttctgcactgttttctgcctaatttgcaactcccatttcctactgaattcaatttgattcctgataacaaatgttttacattttgaggggaaaacatgtttccaatgatgcctaattcctttaaggcttaagtttcaccacagctacttcagtgccaaactgtaatttatgtgtttttgtgtgtgttcagcggagggaggtggcgaagacagtgttttgtctggttttagtctttgctctgtgctggctgcctctccacctcagccgtatcctgaanctcaccatctatgacgaaaaagatccaaaccggtgtgaattgctcaggtatggaggggaagtcatgataatttagtagat--aaaaacttgccccaaa
>gi|385283598|gb|JF900281.1|_Limnochromis_auritus_endothelin_receptor_B1_(ednrb1)_gene_exons_4_5_and_partial_cds
ggcgtgcagattgcgctcagcgaccatttaaaacaggtaaga-tggtg-aaactcactttattaggcctgtttgttgttgactgctgacgacagatttagttgagttaaagtgatatttttcctaatgtaataggacga-caaacagacaatgctattaaagtaatgttctgcactgttttctgcctaatttgcaactcccatttcctactgaattcaatttgattcctgataacaaatgttttacattttgaggggaaaacatgtttccaatgatgcctaattcctttaaggcttaagtttcaccacagctacttcagtgccaaactgtaatttatgtgtttttgtgtgtgttcagcggagggaggtggcgaagacagtgttttgtctggttttagtctttgctctgtgctggctgcctctccacctcagccgtatcctgaanntcaccatctatgangaaaaagatccaaaccggtgtgaattgctcaggtatggaggggaantcatgataatttagtagat--aaaaacttgccccaaa
>gi|385283578|gb|JF900271.1|_Limnochromis_staneri_endothelin_receptor_B1_(ednrb1)_gene_exons_4_5_and_partial_cds
ggcgtgcagattgcgctcagcgaccatttaaaacaggtaaga-tggtg-aaactcactttattaggcctgtttgttgttgactgctgacgacagatttagttgagttaaagtgatatttttcctaatgtaataggacga-caaacagacaatgctattaaagtaatgttctgcactgttttctgcctaatttgcaactcccatttcctactgaattcaatttgattcctgataacaaatgttttacattttgaggggaaaacatgtttccaatgatgcctaattcctttaaggcttaagtttcaccacagctacttcagtgccaaactgtaatttatgtgtttttgtgtgtgttcagcggagggaggtggcgaagacagtgttttgtc----------------------------------------------------------------------------------------------------------------------------------------------------------
>gi|385283606|gb|JF900285.1|_Limnotilapia_dardennii_endothelin_receptor_B1_(ednrb1)_gene_exons_4_5_and_partial_cds
ggcgtgcagattgcgctcagcgaccatttaaaacaggtaana-tggtgaaaactcactttattaggcctgt---ttgttgactgctggcgacatatttagttgagttaaagtgatatttttcctaatgtaataggacgattaaacgganaatgctattaaagtaatgttctgcactgttttctgcctaatttgcaactcccatttcctactgaattcaatttgattcctgataacaaatgttttacattttgaggggaaaacatgtttccaatgatgcctaattcctttaaggcttaagtttcaccacagctactttagcgccaaactgtaatttatgtgtttttgtgtgtgttcagcggagggaggtggcgaagacagtgttttgtctggttttagtctttgctctgtgctggctgcctctccacctcagccgtatcctgaagctcaccatctatgatgaaaaggatccaaaccggtgtgaattgctcaggtatggaggggaagtcatgataatttagtagat-aaaaaacttgcctcnaa
>gi|385283608|gb|JF900286.1|_Lobochilotes_labiatus_endothelin_receptor_B1_(ednrb1)_gene_exons_4_5_and_partial_cds
ggcgtgcagattgcgctcagcgaccatttaaaacaggtaaga-tggtgaaaantcactttattaggcctgt---ttgttgactgctgacgacatatttagttgagttaaagtgatatttttcctaatgtaataggacga-taaacggacaatgctattaaagtaatgttctgcactgttttctgcctaatttgcaactcccatttcctactgaattcaatttgattcctgataacaaatgttttacattttgaggggaaaacatgtttccaatgatgcctaattcctttaaggcttaagtttcaccacagctactttagtgccaaactgtaatttatgtgtttttgtgtgtgttcagcggagggaggtggcgaagacagtgttttgtctggttttagtctttgctctgtgctggctgcctctccacctcagccgtatcctgaagctcaccatctatgatgaaaaggatccaaaccggtgtgaattgctcaggtatggaggggaagtcatgataatttagtagat-aaaaaacttgcctcgaa
>gi|385283610|gb|JF900287.1|_Microdontochromis_tenuidentatus_endothelin_receptor_B1_(ednrb1)_gene_exons_4_5_and_partial_cds
ggcgtgcagattgcgctcagcgaccatttaaaacaggtaaga-tggtg-aaactcactttattaggcctgtttgttgttgactgctgacgacagatttagttgagttaaagtgatatttttcctaatgtaataggacga-caaacagacaatgctattaaagtaatgttctgcactgttttctgcctaatttgcaactcccatttcctactgaattcaatttgattcctgataacaaatgttttacattttgaggggaaaacatgtttccaatgatgcctaattcctttaaggcttaagtttcaccacagctacttcagtgccaaactgtaatttatgtgtttttgtgtgtgttcagcggagggaggtggcgaagacagtgttttgtctggttttagtctttgctc----------------------------------------------------------------------------------------------------------------------------------------
>gi|385283536|gb|JF900250.1|_Neolamprologus_fasciatus_endothelin_receptor_B1_(ednrb1)_gene_exons_4_5_and_partial_cds
ggcgtgcagattgcgctcagcgaccatttaaaacaggtaaga-tggtgaaaactcactttattaggcctgtttgtcgttgactgctgacgacagatttagttgagttaaagtgatatttttcctaatgtaataggatga-caaacagacaatgctattaaagtaatgttctgcactgttttctgcctaatttgaaactcccatttcctactgaattcaatttgattcgtgataacaaatgttttacattttgaggggaaaacatgtttccaatgatgcctaattcctttaaggcttaagtttcaccacagctacttcagtgccaaactgtaatttatgtgtttttgtgtgtgttcagcggagggaggtggcgaagacagtgttttgtctggttttagtctttgctctgtgctggctgcctctccacctcagccgtatcctgaagctcaccatctatgacgaaaaagatccaaaccggtgtgaattgctcaggtatggaggggaagtcatgataatttcgtagat--aaaaacttgccccaaa
>gi|385283612|gb|JF900288.1|_Neolamprologus_furcifer_endothelin_receptor_B1_(ednrb1)_gene_exons_4_5_and_partial_cds
---------attgcgctcagcgaccatttaaaacaggtaaga-tggtgaaaactnactttattaggcctgtttgtcgttgactnctgatgncagatttagttgatttaaagtganctttttnntaatgtanaaggacaa-caaatagacaatgctatnagagtaatgttctgcactgttttctncctaatttgcaactcccatttcctactgaattcaatt-------tgataacaaatgttttacattttgagggnaaaacatgtttccaatgatgcctaattcctttaagncttaagtttcaccacagctacttcagtgccaaactgtaatttatgtgtttttgtgtgtgttcagcggagggaggtggcgaagacagtgttttgtctggttttagtctttgctctgtgctggctgcctctccacctcagccgtatcctgaagctcaccatctatgacnaaaaagatccaaaccggtgtgaattgctcatgtatggaggggaagtcatgataatttagtagat-aaaaaattnnccccaag
>gi|385283614|gb|JF900289.1|_Neolamprologus_modestus_endothelin_receptor_B1_(ednrb1)_gene_exons_4_5_and_partial_cds
ggcgtgcagattgcgctcagcgaccatttaaaacaggtaaga-tggtgaaaactcactttattaggcctgtttgtcgt-------tgacgacagatttagttgagttaaagtgatatttttcctaatgtaataggatga-caaacagacagtgctattaaagtaatgttctgcactgttttctgcctaatttgcaactcccatttcctactgaattcaatttgattcctgataacaaatgttttacattttgaggggaaaacatgtttccaatgatgcctaattcctttaagacttaagtttcaccacagctacttcagtgccaaactgtaatttatgtgtttttgtgtgtgttcagcggagggaggtggcgaagacagtgttttgtctggttttagtctttgctctgtgctggctgcctctccacctcagccgtatcctgaagtncancatntangnngaaaaagatccaaaccggtgtgaattactcaggtanggaggggaagtcatgataanttagtagat-aaaaaacttgccccaaa
>gi|385283616|gb|JF900290.1|_Neolamprologus_prochilus_endothelin_receptor_B1_(ednrb1)_gene_exons_4_5_and_partial_cds
ggcgtgcagattgcactcagcgaccatttaaaacaggtaaga-tggtgaaaactcactttattaggcctgtttgtcgttgactgctgacgacagatttagttgagttaaagtgatatttttcctaatgtaataggacaa-caaatagacaatgctattaaagtaatgttctgcactgttttctgcctaatttgaaactcccatttcctactgaattcaatttgattcgtgataacaaatgttttacattttgaggggaaaacatgtttccaatgatgcctaattcctttaaggcttaagtttcaccacagctacttcagtgccaaactgtaatttatgtgtttttgtgtgtgttcagcggagggaggtggcgaagacagtgttttgtctgnttttagtctttgctnngtgctggctgcctctccacctcanccgtatcctgaagctcaccatctatgacgaaaaagatccaaaccggtgtgaattnctcaggtatggaggggaagtcatgataatttagt----------------------
>gi|385283618|gb|JF900291.1|_Neolamprologus_pulcher_endothelin_receptor_B1_(ednrb1)_gene_exons_4_5_and_partial_cds
ggcgtgcagattgcgctcagcgaccatttaaaacaggtaaga-tggtgaaaactcactttattaggcctgtttgtcgttgactgctgacgacagatttagttgagttaaagtgatatttttcctaangtaatagaatga-caaacagacaangctattaaagtaangttctgcactgttttctgcctaatttgaaactcccatttcctactgaattcaatt-------tgataacaaatgttttacattttgaggggaaaacatgttnccaatgatgcctaattcctttaaggcttaagtttcaccacngctacttcantgccaaactgtaatttatgtgtttttgtgtgtgttcagcggaggnaggtggcgaagacantgttttgtctggttttagtctttgctctgtgctggctgcctctccacctcngccgtatcctgaagctcaccatctatgacgaaaaaganccaaaccggtgtgaattgctcangtatggaggggaagtcatgataatttantagat-aaaaaacttgccccaaa
>gi|385283620|gb|JF900292.1|_Neolamprologus_savoryi_endothelin_receptor_B1_(ednrb1)_gene_exons_4_5_and_partial_cds
----------------------accatttaaaacaggtaaga-tggtg-aaactcactttattaggcctctttgttggtgactgctgatgacagatttagttgagttaaagtgatatttttcctaatgtaataggacaa-caaatagacaatgctattaaagtaatgttctgcactgttttctccctaatttgcaactcccatttcctactgaattcaatt-------tgataacaaatgttttacattttgagggaaaaacatgtttccaatgatgcctaattcctttaaggcttaagtttcaccacagctacttcagtgccaaactgtaatttatgtgtttttgtgtgtgttcagcggagggaggtggcgaagacagtgttttgtctggttttagtctttgctctgtgctggctgcctctccacctcagccgtatcctgaagctcaccatctatgacgaaaaagatccaaaccggtgtgaattgctcaggtatggaggggaagtcatgataatttcgtagat-aaaaa------------
>gi|385283622|gb|JF900293.1|_Neolamprologus_sexfasciatus_endothelin_receptor_B1_(ednrb1)_gene_exons_4_5_and_partial_cds
ggcatgcagattgcgctcagcgaccatttaaaacaggtaaga-tggtgaaaactcactttattaggcctgtttgtcgttgactgctgacgacagatttagttgagttaaagtgatatttttcctaatgtaatagaatga-caaacagacaatgctattaaagtaatgttctgcactgttttctgcctaatttgaaactcccatttcctactgaattcaatttgattcctgataacaaatgttttacattttgaggggaaaacatgtttccaatgatgcctaattcctttaaggcttaagtttcaccacagctacttcagtgccaaactgtaatttatgtgtttttgtgtgtgttcagcggagggaggtggcgaagacagtgttttgtctggttttagtctttgctctgtgctggctgcctctccacctcagccgtatcctgaagctcaccatctatgacgaaaaagatccaaaccggtgtgaattgctcaggtatggaggggaagtcatgataatttcgtagat--aaaaacttgccccaaa
>gi|385283624|gb|JF900294.1|_Neolamprologus_tetracanthus_endothelin_receptor_B1_(ednrb1)_gene_exons_4_5_and_partial_cds
ggcgtgcagattgcgctcagcgaccatttaaaacaggtaaga-tggtg-aaactcactttattaggcctgtttgtcgttgactgctgacgacagatttagttgagttaaagtgatatttttcctaatgtaataggacaa-caaatagacaatgctattaaagtaatgttctgcactgttttctccctaatttgaaactcccatttcctactgaattcaatt-------tgataacaaatgttttacattttgagggaaaaacatgtttccaatgatgcctaattcctttaaggcttaagtttcaccacagctacttcagtgccaaactgtaatttatgtgtttttgtgtgtgttcagcggagggaggtggcgaagacagtgttttgtctggttttagtctttgctctgtgctggctgcctctccacctcagccgtatcctgaagctcaccatctatgacgaaaaagatccaaaccggtgtgaattgctcaggtatggaggggaagtcatgataatgtagtagat--aaaaacttgccccaaa
>gi|385283626|gb|JF900295.1|_Ophthalmotilapia_ventralis_endothelin_receptor_B1_(ednrb1)_gene_exons_4_5_and_partial_cds
ggcgtgcagattgcgctcagcgaccatttaaaacaggtaaga-tggtg-aaactcactttattagacctgtttgttgttgactgctgacgacagatttagttgagttaaagctatatttttcctaatgtaataggacga-caaacagacaatgctattaaagtaatgttctgcactgttttctgcctaatttgcaactcccatttcctactgaattcaatttgattcctgataacaaatgttttacattttgaggggaaaacatgtttccaatgatgcctaattcctttaaggtttaagtttcaccacagctacttcagtgccaaactgtaatttatgtgtttttgtgtgtgttcagcggagggaggtggcgaagacagtgttttgtctggttttagtctttgctctgtgctggctgcctctccacctcagccgtatcctgaatntcnccatntatgacgaaaaagatcnaaaccggtgtgaattgctcaggtatggaggggaagtcatgataatttagtagat--aaaaacntgccccaaa
>gi|385283628|gb|JF900296.1|_Oreochromis_tanganicae_endothelin_receptor_B1_(ednrb1)_gene_exons_4_5_and_partial_cds
ggcgtgcagattgcgctcagcgaccatttaaaacaggttaga-tggtg-aaactcactttattaggcctgtttgttgttgactgctgacaatagatttagttgagttaaagtaatatttttcctaatgtaataggagga-cagacagacaatgctattaaagtaatgttctgtactgttttctgcctaatttgcaactcccatttcctactgaattcaatttgattcctgataacaaatgttttacatttttaggggaaaacatgtttccaatgatgcctaattcctttaaggcttaagtttcaccacagctacttcagtgccaaactgtaatttatgtgtttttgtgtgtgttcagcggagggaggtggcgaagacagtgttttgtctggttttagtcttcgctctgtgctggctgcctctccacctcagccgtattctgaagctcaccatctatgatgaaaaagatccaaaccgttgtgaattgctcaggtatggaggggaagtca----------------------------------
>gi|385283630|gb|JF900297.1|_Paracyprichromis_brieni_endothelin_receptor_B1_(ednrb1)_gene_exon_4_and_partial_cds
ggtgtgcagattgcgctcagcgaccatttaaaacaggtaaga-tggtg-aaactcactttattaggcctgtttgttgttgactgctgacgacagatttagttgagttaaagtgatatttttcctaatgtaataggacga-taaacagacaatgctattaaagtaatgttctgcactgttttctgcctaatttgcaactcccatttcctactgaattcaatttgattcctgataacaaatgttttacattttgaggggaaaacatgtttccaatgatgcctaattcctttaaggcttaagtttca----------------------------------------------------------------------------------------------------------------------------------------------------------------------------------------------------------------------------------------------
>gi|385283632|gb|JF900298.1|_Perissodus_microlepis_endothelin_receptor_B1_(ednrb1)_gene_exons_4_5_and_partial_cds
ggcgtgcagattgcgctcagcgaccatttaaaacaggtaggattggggaaaactcactttattaggcctgtttgttgttgactgctgacgacatatttagttgagttaaagtgatatttttcctaatgtaataggacga-taaacagacaatgctattaaagtaatgttctgcactgttttctgcctaatttgcaactcccatttcctactgaattcaatttgattcctgataacaaatgttttacattttgaggggaaaacatgtttccaatgatgcctaattcctttaaggcttaagtttcaccacagctacttcagtgccaaactgtaatttatgtgtttttgtgtgtgttcagcggagggaggtggcgaagacagtgttttgtctggttttagtctttgctctgtgctggctgcctctccacctcagccgtatcctgaagctcaccatctatgacgaaaaagatccaaaccggtgtgaattgctcaggtatggaggggaagtcatgataatttagtagat-aaaaaacttgccccaaa
>gi|385283638|gb|JF900301.1|_Petrochromis_famula_endothelin_receptor_B1_(ednrb1)_gene_exons_4_5_and_partial_cds
--cgtgcagattgcgctcagcgaccatttaaaacaggtaaga-tggtgaaaactcactttattaggcctgt---ttgttgactgctggcnacatatttagttgagttaaagtgatatttttcctaatgtaataggacgattaaacggacaatgctattaaagtaatgttctgcactgttttctgcctaatttgcaactcccatttcctactgaattcaatttgattcctgataacaaatgttttacattttgaggggaaaacatgtttccaatgatgcctaattcctttaaggcttaagtttcaccacagctactttagtgccaaactgtaatttatgtgtttttgtgtgtgttcagcggagggaggtggcgaagacagtgttttgtctggttttagtctttgctctgtgctggctgcctctccacctcagccgtatcctgaagctcaccatctatgatgaaaaggatccaaaccggtgtgaattgctcaggtatggaggggaagtcatgataatttagtagat-aaaaaacttgcctcaaa
>gi|385283640|gb|JF900302.1|_Petrochromis_fasciolatus_endothelin_receptor_B1_(ednrb1)_gene_exons_4_5_and_partial_cds
ggcgtgcagattgcgctcagcgaccatttaaaacaggtaaga-tggtgaaaactcactttattaggcctgt---ttgttgactgctgacgacatatttagttgagttaaagtgatatttttcctaatgtaataggacga-taaacggacaatgctattaaagtaatgttctgcactgttttctgcctaatttgcaactcccatttcctactgaattcaatttgattcctgataacaaatgttttacattttgaggggaaaacatgtttccaatgatgcctaattcctttaaggcttaagtttcaccacagctacttcagtgccaaactgtaatttatgtgtttttgtgtgtgttcagcggagggaggtggcgaagacagtgttttgtctggttttagtctttgctctgtgctggctgcctctccacctcagccgtatcctgaagctcaccatctatgatgaaaaggatccaaaccggtgtgaattgctcaggtatggaggggaagtcatgataatttagtagat-aaaaaacttgccccaaa
>gi|385283644|gb|JF900304.1|_Petrochromis_macrognathus_endothelin_receptor_B1_(ednrb1)_gene_exons_4_5_and_partial_cds
ggcgtgcagattgcgctcagcgaccatttaaaacaggtaaga-tggtgaaaactcactttattaggcctgt---ttgttgactgctgacgacatatttagttgagttaaagtgatatttttcctaatgtaataggacga-taaacggacaatgctattaaagtaatgttctgcactgttttctgcctaatttgcaactcccatttcctactgaattcaatttgattcctgataacaaatgttttacattttgaggggaaaacatgtttccaatgatgcctaattcctttaaggcttaagtttcaccacagctactttagtgccaaactgtaatttatgtgtttttgtgtgtgctcagcggagggaggtggcgaagacagtgttttgtctggttttagtctt---------------------------------------------------------------------------------------------------------------------------------------------
>gi|385283646|gb|JF900305.1|_Petrochromis_polyodon_endothelin_receptor_B1_(ednrb1)_gene_exons_4_5_and_partial_cds
--cgttcagattgcgctcagcgaccatttaaaacaggtaaga-tggtgaaaactcactttattaggcctgt---ttgttgactgctgacgacatatttagttgagttaaagtgatatttttcctaatgtaataggacga-taaacggacaatgctattaaagtaatgttctgcactgttttctgcctaatttgcaactcccatttcctactgaattcaatttgattcctgataacaaatgttttacattttgaggggaaaacatgtttccaatgatgcctaattcctttaaggcttaagtttcaccacagctactttagtgccaaactgtaatttatgtgtttttgtgtgtgctcagcggagggaggtggcgaagacagtgttttgtctggttttagtctttgctctgtgctggctgcctctccacctcagccgtatcctgaagctcaccatctatgatgaaaaggatccaaaccggtgtgaattgctcaggtatggaggggaagtcatgataatttagtagat-aaaaaacttgcctcaa-
>gi|385283636|gb|JF900300.1|_Petrochromis_trewavasae_ephippium_endothelin_receptor_B1_(ednrb1)_gene_exons_4_5_and_partial_cds
ggcgtgcagattgcgctcagcgaccatttaaaacaggtaaga-tggtgaaaactcactttattaggcctgt---ttgttgactgctgacgacatatttagttgagttaaagtgatatttttcctaatgtaataggacga-taaacggacaatgctattaaagtaatgttctgcactgttttctgcctaatttgcaactcccatttcctactgaattcaatttgattcctgataacaaatgttttacattttgaggggaaaacatgtttccaatgatgcctaattcctttaaggcttaagtttcaccacagctactttagtgccaaactgtaatttatgtgtttttgtgtgtgctcagcggagggaggtggcgaagacagtgttttgtctggttttagtctttgctctgtgctggctgcctctccacctcagccgtatcctgaagctcaccatctatgatgaaaaggatccaaaccggtgtgaattgctcaggtatggaggggaagtcatgataatttagtagat-aaaaaacttgcctcaaa
>gi|385283634|gb|JF900299.1|_Perissodus_paradoxus_endothelin_receptor_B1_(ednrb1)_gene_exons_4_5_and_partial_cds
ggcgtgcagattgcgctcagcgaccatttaaaacaggtaggattggggaaaactcactttattaggcctgtttgttgttgactgctgacgacatatttagttgagttaaagtgatatttttcctaatgtaataggacga-taaacagacaatgctattaaagtaatgttctgcactgttttctgcctaatttgcaactcccatttcctactgaattcaatttgattcctgataacaaatgttttacattttgaggggaaaacatgtttccaatgatgcctaattcctttaaggcttaagtttcaccacagctacttcagtgccaaactgtaatttatgtgtttttgtgtgtgttcagcggagggaggtggcgaagacagtgttttgtctggttttagtctttgctctgtgctggctgcctctccacctcagccgtatcctgaagctcaccatctatgacgaaaaagatccaaaccggtgtgaattgctcaggtatggaggggaagtcatgataatttagtagat-aaaaaacttgccccaaa
>gi|385283648|gb|JF900306.1|_Plecodus_straeleni_endothelin_receptor_B1_(ednrb1)_gene_exons_4_5_and_partial_cds
ggcgtgcagattgcgctcagcgaccatttaaaacaggtaggattggggaaaactcactttattaggcctgtttgttgttgactgctgacgacatatttagttgagttaaagtgatatttttcctaatgtaataggacga-taaacagacaatgctattaaagtaattttctgcactgttttctgcctaatttgcaactcccatttcctactgaattcaatttgattcctgataacaaatgttttacattttgaggggaaaacatgtttccaatgatgcctaattcctttaaggcttaagtttcaccacagctacttcagtgccaaactgtaatttatgtgtttttgtgtgtgttcagcggagggaggtggcgaagacagtgttttgtctggttttagtctttgctctgtgctggctgcctctccacctcagccgtatcctgaagctcaccatctatgacgaaaaagatccaaaccggtgtgaactgctcaggtatggaggggaagtcatgataatttagtagat-aaaaaacttgccccaaa
>gi|385283650|gb|JF900307.1|_Pseudosimochromis_curvifrons_endothelin_receptor_B1_(ednrb1)_gene_exons_4_5_and_partial_cds
ggcgtgcagattgcgctcagcgaccatttaaaacaggtaaga-tggtgaaaactcactttattaggcctgt---ttgttgactgctgacgacatatttagttgagttaaagtgatatttttcctaatgtaataggacga-taaacagacaatgctattaaagtaatgttctgcactgttttctgtctaatttgcaactcccatttcctactgaattcaatttgattcctgataacaaatgttttacattttgaggggaaaacatgtttccaatgatgcctaattcctttaaggcttaagtttcaccacagctactttagtgccaaactgtaatttatgtgtttttgtgtgtgttcagcggagggaggtggcgaagacagtgttttgtctggttttagtctttgctctgtgctggctgcctctccacctcagccgtatcctgaagctcaccatctatgatgaaaaggatccaaaccggtgtgaattgctcaggtatggaggggaagtcatgataatttagtagat-aaaaaacttgccccaaa
>gi|385283652|gb|JF900308.1|_Reganochromis_calliurus_endothelin_receptor_B1_(ednrb1)_gene_exons_4_5_and_partial_cds
ggcgtgcagattgcgctcagcgaccatttaaaacaggtaaga-tggtg-aaactcactttattaggcctgtttgttgttgactgctgacgacagatttagttgagttaaagtgatatttttcctgatgtaataggacga-caaacagacaatgctattaaagtaatgttctgcactgttttctgcctaatttgcaactcccatttcctactgaattcaatttgattcctgataacaaatgttttacattttgaggggaaaacatgtttccaatgatgcctaattcctttaaggcttaagtttcaccacagctacttcagtgccaaactgtaatttatgtgtttttgtgtgtgttcagcggagggaggtggcgaagacagtgttttgtctggttttagtctttgctctgtgctggctgcctctccacctcagccgtatcctgaatctcaccatctatgacgaaaaagatccaaaccggtgtgaattgctcaggtatggaggggaagtcatgataatttagtagat--aaaaactgccccataa
>gi|385283654|gb|JF900309.1|_Simochromis_babaulti_endothelin_receptor_B1_(ednrb1)_gene_exons_4_5_and_partial_cds
ggcgtgcagattgcgctcagcgaccatttaaaacaggtaaga-tggtgaaaactcactttattaggcctgt---ttgttgactgctgacgacatatttagttgagttaaagtgatatttttcctaatgtaataggacga-taaacggacaatgctattaaagtaatgttctgcactgttttctgcctaatttgcaactcccatttcctactgaattcaatttgattcctgataacaaatgttttacattttgaggggaaaacatgtttccaatgatgcctaattcctttaaggctcaagtttcaccacagctactttagtgccaaactgtaatttatatgtttttgtgtgtgttcagcggagggaggtggcgaagacagtgttttgtctggttttagtctttgctctgtgctggctgcctctccacctcagccgtatcctgaagctcaccatctatgatgaaaaggatccaaaccggtgtgaattgctcaggtatggaggggaaatcatgataatttagtagat-aaaaaacttgcctcaaa
>gi|385283656|gb|JF900310.1|_Simochromis_diagramma_endothelin_receptor_B1_(ednrb1)_gene_exons_4_5_and_partial_cds
ggcgtgcagattgcgctcagcgaccatttaaaacaggtaaga-tggtgaaaactcactttattaggcctgt---ttgttgactgctgacgacatatttagttgagttaaagtgatatttttcctaatgtaataggacga-taaacga----------tgaagtaatgttctgcactgttttctgcctaatttgcaactcccatttcctactgaattcaatttgattcctgataacaaatgttttacattttgaggggaaaacatgtttccaatgatgcctaattcctttaaggcttaagtttcaccacagctactttagtgccaaactgtaatttatgtgtttttgtgtgtgttcagcggagggaggtggcgaagacagtgttttgtctggttttagtctttgctctgtgctggctgcctctccacctcagccgtatcctgaagctcaccatctatgatgaaaaggatccaaaccggtgtgaattgctcaggtatggagg------------------------------------------
>gi|385283658|gb|JF900311.1|_Telmatochromis_dhonti_endothelin_receptor_B1_(ednrb1)_gene_exons_4_5_and_partial_cds
--cgtgcagattgcgctcagcgaccatttaaaacaggtaaga-tggtgaaaactcactttattaggcctgtttgtcgttgactgctgacgacagatttagttgagttaaagtgatatttttcctaatgtaataggatga-caaacagacaatgctattaaagtaatgttctgcactgttttctncctaatttgcaactcccatttcctactgaattcaatttgattcctgataacaaatgttttacattttgaggggaaaacatgtttccaatgatgcctaattcctttaaggcttaagtttcaccacagctacttcagtgccaaactgtaatttatgtgtttttgtgtgtgttcagcggagggaggtggcgaagacagtgttttgtctggttttagtctttgctctgtgctggctgcctctccacctcagccgtatcctgaagctcaccatctatgangaaaaagatccaaaccggtgtgaattgctcaggtatggaggggaagtcatgataatttcatagat--aaaaacttgccccaaa
>gi|385283660|gb|JF900312.1|_Trematocara_marginatum_endothelin_receptor_B1_(ednrb1)_gene_exons_4_5_and_partial_cds
---------attgcactcagcgaccatttaaaacaggtaaga-tggtg-aaactnactttattaggcctgtttgttgttgactgctgacgacagatttagttnagttaaagtganatttttcctaatgtactaggacga-caaacagacaatgctattaaagtaatgttctgtactgttttctgcctaatttgcaactcccatttcctactgaa------ttgattcctgataacaaatgttttacattttgaggggaaaacatgtttccaatgatgcctaattcctttaagncttaggtttcaccacagctacttcagtgccaaactgtaatttatgtgtttttgtgtgtgttcagcggagggaggtggcaaagacagtgttttgtctggttttagtctttgctctctgctggctgcctctccacctcagccgtatcctgaagctcaccatctatgatgaaaaagatccaaaccgttgtgaattgctcaggtatggagggaaagtcatgataatttagtagat-aaaaaact---------
>gi|385283662|gb|JF900313.1|_Trematocara_nigrifrons_endothelin_receptor_B1_(ednrb1)_gene_exons_4_5_and_partial_cds
ggcgtgcagattgcactcagcgaccatttaaaacaggtaaga-tggtg-aaactcactttattaggcctgtttgttgttgactgctgacgacagatttagttgagttaaagtgatatttttcctaatgtactaggacga-taaacagacaatgctattcaagtaatgttctgtactgttttctgcctaatttgcaactcccatttcctactgaattcaatttgattcctgataacaaatgttttacattttgaggggaaaacatgtttccaatgatgcctaattcctttaaggcttaggtttcaccacagctacttcagtgccaaactgtaatttatgtgtttttgtgtgtgttcagcggagggaggtggcaaagacagtgttttgtctggttttagtctttgctctctgctggctgcctctccacctcagccgtatcctgaagctcaccatctatgatgaaaaagatccaaaccgttgtgaattgctcaggtatggagggaaagtcatgataatttagtagat-aaaaaacttgcntcaaa
>gi|385283558|gb|JF900261.1|_Trematochromis_benthicola_endothelin_receptor_B1_(ednrb1)_gene_exons_4_5_and_partial_cds
---------attgcgctcagcgaccatttaaaacaggtaaga-tggtgaaaactcactttattagncctgtttgttgttgactgctgacgacatatttagttgagttaaagtgatatttttcctaatgtaataggacga-taaacagacaatgctattaaagtaatgttctgcactgttttctgcctaatttgcaactcccatttcctactgaattcaatttgattcctgataacaaatgttttacattttgaggggaaaacatgtttccaatgatgcctaattcctttaaggcttaagtttcaccacagctacttcagtgccaaactgtaatttatgtgtttttgtgtgtgttcagcggagggaggtggcgaagacagtgttttgtctggttttagtctttgctctgtgctggctgcctctccacctcagccgtatcctgaagctcaccatctatgacgaaaaagatccaaaccggtgtgaattgctcaggtatggaggggaagtcatgataatttagtagat--aaaaacttgccccaaa
>gi|385283596|gb|JF900280.1|_Triglachromis_otostigma_endothelin_receptor_B1_(ednrb1)_gene_exon_4_and_partial_cds
ggcgtgcagattgcgctcagcgaccatttaaaacaggtaaaa-tggtg-aaactcactttattaggcctgtttgttgttgactgctgacgacagatttagttgagttaaagtgatatttttcctaatgtaataggacga-caaacagacaatgctattaaagtaatgttctgcacgtttttctgcctaatttgcaactcccatttcctactgaattcaatttgattcctgataacaaatgttttacattttgaggggaaaacatgtttccaatgatgcctaattcctttaaggcttaagtttcaccacagctacttcagtgccaaactgtaatttatgtgtttttgtg--------------------------------------------------------------------------------------------------------------------------------------------------------------------------------------------------
>gi|385283664|gb|JF900314.1|_Tropheus_moorii_endothelin_receptor_B1_(ednrb1)_gene_exons_4_5_and_partial_cds
ggcgtgcagattgcgctcagcgaccatttaaaacaggtaaga-tggtgaaaactcactttattaggcctgt---ttgttgactgctgacgacatatttagtngagttaaagtgatatttttcctaatgtaataggacga-taaacggacaatgctattaaagtaatgttctgcactgttttctgcctaatttgcaactcccatttcctactgaattcaatttgattcctgataacaaatgttttacattttgaggggaaaacatgtttccaatgatgcctaattcctttaaggcttaagtttcaccacagctacttcagtgccaaactgtaatttatgtgtttttgtgtgtgctcagcggagggaggtggcgaagacagtgttttgtctggttttagtctttgctctgtgctggctgcctctccacctcagccgtatcctgaagctcaccatctatgatgaaaaggatccaaaccggtgtgaattgctcaggtatggaggggaagtcatgataatttagtagat-aaaaaactttgccccaa
>gi|385283666|gb|JF900315.1|_Tylochromis_polylepis_endothelin_receptor_B1_(ednrb1)_gene_exons_4_5_and_partial_cds
ggcgtgcagattgctctcagtgaccatttaaaacaggttaga-cggtg-aaactcactgaattaggcctgtttgttattgactgctgatgatagatttagttgagttaaagtaatatttttcctaatgtaatagga----caaacagacaatgctattaaagtactgctcagtactgttttctgcctaatttgcaactcccatttccttatgaattcaatttgattcctgataacaaatgtcttacattttgaggggaaaacatgtttccaatgatgcataattcctttaaggcttaagtttcaccacggctacttcagcgccaaactgtaatttatgtgtgtttgtgtgtgttcagcggagggaggtggcgaagacagtgttttgtctggttttggtcttcgctctgtgctggctgcctctccacctcagccgtatcctgaagcacaccatctatgacgagaaagatccaaaccgctgtgaactgctcaggtatggaggggaagtcatgataattgagtagat-aaaaaaacttgcccgaa
>gi|385283668|gb|JF900316.1|_Variabilichromis_moorii_endothelin_receptor_B1_(ednrb1)_gene_exons_4_5_and_partial_cds
ggtgtgcagattgcgctcagcgaccatttaaaacaggtaaga-tggtg-aaactcactttattaggcctatttgttgttgactgctgacgacagatttagttgagttaaagtgatatttttcctaatgtaataggatga-caaacagacaatgctattaaagtaatgttctgcactgttttctgcctaatttgaaactcccatttcctactaaattcaatttgattcgtgataacaaatgttttacattttgagggaaaaacatgtttccaatgatgcctaattcctttaaggcttaagtttcaccacagctacttcagtgccaaactgtaatttatgtgtttttgtgtgtgttcagcggagggaggtggcgaagacagtgttttgtctggttttagtctttgctctgtgctggctgcctctccacctcagccgtatcctgaatatcnccatntatgacgaaaaagatncaaaccggtgtgaantgctcaggtntggaggggaagtcatgataatttagtagat--aaaaacttgccccaaa
>gi|385283670|gb|JF900317.1|_Xenotilapia_flavipinnis_endothelin_receptor_B1_(ednrb1)_gene_exon_5_and_partial_cds
------------------------------------------------------------------------------------------acagatttagttgagttaaagctatatttttcctaatgtaataggacga-caaacagacaatgctattaaagtaatgttctgcactgttttctgcctaatttgcaactcccatttcctactgaattcaatttgattcctgataacaaatgttttacattttgagggggaaacatgtttccaatgatgcctaattcctttaaggcttaagtttcaccacagctacttcagtgccaaactgtaatttatgtgttttcgtgtgtgttcagcggagggaggtggcgaagacagtgttttgtctggttttagtctttgctctgtgctggctgcctctccacctcagccgtatcctgaagctcaccatctatgacgaaaaagatccaaaccggtgtgaattgctcaggtatggaggggaagtcatgataatttagtagat--aaaaacttgccccaaa
>gi|385283538|gb|JF900251.1|_Xenotilapia_leptura_endothelin_receptor_B1_(ednrb1)_gene_exons_4_5_and_partial_cds
ggcgtgcagattgcgctcagcgaccatttaaaacaggtaaga-tggtg-aaactcactttattaggcctgtttgttgttgactgctgacgacagatttagttgagttaaagctatatttttcctaatgtaataggacga-caaacagacaatgctattaaagtaatgttctgcactgttttctgcctaatttgcaactcccatttcctactgaattcaatttgattcctgataacaaatgttttacattttgaggggaaaacatgtttccaatgatgcctaattcctttaaggcttaagtttcaccacagctacttcagtgccaaactgtaatttatgtgtttttgtgtgtgttcagcggagggagggggcgaagacag-------------------------------------------------------------------------------------------------------------------------------------------------------------------
>gi|385283566|gb|JF900265.1|_Xenotilapia_melanogenys_endothelin_receptor_B1_(ednrb1)_gene_exon_4_and_partial_cds
ggcgtgcagattgcgctcagcgaccatttaaaacaggtaaga-tggtg-aaactcactttattaggtctgtttgttgttgactgctgacgacagatttagttgagttaaagcgatatttttcctaatgtaataggacga-caaacagacaatgctattaaagtaatgttctgcactgttttctgcctaatttgcaactcccatttcctactgaattcaatttgattcctgataacaaatgttttac--------------------------------------------------------------------------------------------------------------------------------------------------------------------------------------------------------------------------------------------------------------------------------------------------------
>gi|385283672|gb|JF900318.1|_Xenotilapia_spiloptera_endothelin_receptor_B1_(ednrb1)_gene_exon_5_and_partial_cds
--------------------------------------------------------ctttattaggcctgtttgttgttgactgctgacgacagatttagttgagttaaagcgatatttttcctaatgtaataggacga-caaacagacaatgctattaaagtaatgttctgcactgttttctgcctaatttgcaactcccatttcctactgaattcaatttgattcctgataacaaatgttttacattttgaggggaaaacatgtttccaatgatgcctaattcctttaaggcttaagtttcaccacagctacttcagtgccaaactgtaatttatgtgtttttgtgtgtgttcagcggagggaggtggcgaagacagtgttttgtctggttttagtctttgctctgtgctggctgcctctccacctcagccgtatcctgaagctcaccatctatgacgaaaaagatccaaaccggtgtgaactgctcaggtatggaggggaagtcatgataatttagtagat--aaaaacttgccccaaa
