# Supplementary material for: Depth and substratum differentiations among coexisting herbivorous cichlids in Lake Tanganyika
Source: R Soc Open Sci. 2016 Nov 16;3(11):160229. doi: 10.1098/rsos.160229 (PMC5180107; doi:10.1098/rsos.160229)
Supplement: Additional file 4. Aligned nuclear phpt1 sequences of Tanganyikan cichlids cited from Muschick et al. [4]. [file rsos160229supp4.fas]

>gi|385283461|gb|JF900177.1|_Altolamprologus_calvus_nuclear_locus_38A_genomic_sequence
ggcgatgtgcataaagacattgtccgtggcacaaaaaatgccgaatatcacagtaagttattatagttggtttcaaggagaacgtcaactgcgtcagttcagcgcgagatatcgtgcagaccagtgactgttggtgcagatataaacc-----------------tatagca-----tgtagtgtattytgcaatgttgtctcattgttatggtccctttggtggattttgcagacgtgcattgcggaatagatactgcacagagcagagggatgaaattcatgccaacttagtcgttggagac--------aactaccaaattcccgtatttgattct-aattgcta--tttt------tattaaattgtaactaaattacaatctcaatttcttctaaatgtcttcatacattttcagatcatattttt
>gi|385283462|gb|JF900178.1|_Altolamprologus_compressiceps_nuclear_locus_38A_genomic_sequence
ggcgatgtgcataaagacattgtccgtggcacaaaaaatgccgaatatcacagtaagttattatagttggtttcaaggagaacgtcaactgcgtcagttcagcgcgagatatcgtgcagaccagtgactgttggtgcagatataaacc-----------------tatagca-----tgtagtgtattttgcaatgttgtctcattgttatggtccctttggtggattttgcagacgtgcattgcggaatagatactgcacagagcagagggatgaaattcatgccaacttagtcgttggagac--------aactaccaaattcccgtatttgattct-aattgcta--tttt------tattaaattgtaactaaattacaatctcaatttcttctaaatgtcttcatacattttcagatcatattttt
>gi|385283466|gb|JF900182.1|_Aulonocranus_dewindti_nuclear_locus_38A_genomic_sequence
ggcgatgtgcataaagacattgtccgtggcacaaaaaatgccgaanatcccagtaagttgttatagtttgtttcaaggagagcgtcaagtgcgtcagttcagcgcgagatatcgtgcagaccagtgactgttggtgcagatgaaaacc-----------------tatagca-----tgtagtctattttgcaatgttgtctcattgttatggtccctttggtggattttgcggangtgcattgcggaatagatactgcacagagcagagggatgaaattcatgccaacctagtcgttggagac--------aactaccaaatttccgtatttgattct-aattnnnn-ntttt------tattaaattgtaactaaattacaatctca------------------------------------------
>gi|385283467|gb|JF900183.1|_Bathybates_graueri_nuclear_locus_38A_genomic_sequence
ggcgatgtgcataaagacattgtccgtggcacaaaaaatgccgaatatcacagtaagttattatagttcgtttcaaggagagcgtcaactgcgtcagttcagcgcgagatatcgtgcagaccagcgactgttggtgcagatgaaaacc-----------------tatagct-----tgttgtctattttgcaatgttgtctcattgttatggtccctttggtggattttgcagacgtgcattgcggaatagacactgcacagagcagagggatgaaattcacgccaacctagtcgttggagac--------aactaccaaatttccgtatttgattct-aattgctatttttt------tattaaatcgtaactaaattaca------------------------------------------------
>gi|385283468|gb|JF900184.1|_Bathybates_vittatus_nuclear_locus_38A_genomic_sequence
ggcgatgtgcataaagacattgtccgtggcacaaaaaatgccgaatatcacagtaagttattatagttcgtttcaaggagagcgtcaactgcgtcagttcagcgcgagatntcgtgcagaccagcgactgttggtgcagatgaaaacc-----------------tatagct-----tgttgtctattttgcaatgttgtctcattgttatggtccctttggtggattttgcagacgtgcattgcggaatagacactgcacagagcagagggatgaaattcacgccaacctagtcgttggagac--------aactaccaaatttccgtatttgattct-aattgcta-ttttt------tatgaaatcgtaactaaat-aca------------------------------------------------
>gi|385283469|gb|JF900185.1|_Benthochromis_tricoti_nuclear_locus_38A_genomic_sequence
ggcgatgtgcataaagacattgtccgtggcacaaaaaatgccgaatatcacagtaagttattatagtttgtttcgaggagagcgtcaactgcgtcagttcagcgcgaaatatcgtgcagaccagtgactgttggtgcagatgaaaacc-----------------t---gca-----tgtagtctattttgcaatgttgtctcattgttatggtccctttggtggatttagcggacgtgcattgcggaatagatactgcacagagcagagggatgaaattcatgccaacctagtcgttggagac--------aactaccaaatttccgtatttgattct-aattgcta--tttt------tattaaattgtaactaaattacaatctcaatttcttctaaatgtcttcataaattttcagatcatattttt
>gi|385283470|gb|JF900186.1|_Boulengerochromis_microlepis_nuclear_locus_38A_genomic_sequence
ggcgatgtgcataaagacattgtccgtggcacaaaaaatgccgaatatcacagtaagttattatagtttgtttcaaggagagcgtcaactgcgtcagttcagcgcgagatatcgtgcagaccagtgac--ttggtgcagatgaaaacc-----------------tatagca-----tgtagtctattttgcaatgttgtctcattgttatggtccctttggtggattttgcagacgtgcattgcggaatagatactgcacagagcagagggatgaaattcatgccaacctagtcgttggagac--------aactaccaaatttccgtatttgattct-aattgcta--tttt------tattaaattgtaactaaattaca------------------------------------------------
>gi|385283471|gb|JF900187.1|_Callochromis_macrops_nuclear_locus_38A_genomic_sequence
ggcgatgtgcataaagacattgtccgtggcacaaaaaatgccgaatatcacagtaagttattatagtttgtttcaaggagagcgtcaactgcgtcagttcagcgcgagatatcgtgcagaccagtgactgttggtgcagatgaaaacc-----------------tatagca-----tgtrgtctattttgcaatgttgtctcattgttatggtccctttggtggattttgcggacgtgcattgcggaatagatactgcacagagcagagggatgaaattcatgccaacctagtcgttggagac--------aactaccaaatttccgtatttgattct-aattgcta--tttttttatatattaaattgtaactaaattacaatctcaattt--------------------------------------
>gi|385283472|gb|JF900188.1|_Chalinochromis_brichardi_nuclear_locus_38A_genomic_sequence
ggcgatgtgcataaagacattgtccgtggcacaaaaaatgccgaatatcacagtaagttattatagttggtttcaaagggagcgtcaactgcgtcagttcggcgcgagatatcgtgcagaccagtgactgttggtgcagatataaacc-----------------tatagca-----tgtagtctattttgcaatgttgtctcattgttatggtccctttggtggattttgcagacgtgcattgcggaatagatactgcacagagcagagggatgaaattcatgccaacttagtcgttggagac--------aactaccaaattcccgtatttgattct-aattgcta--tttt------gattaaattgtaactaaatcacaatctcaatt---------------------------------------
>gi|385283475|gb|JF900191.1|_Ctenochromis_horei_nuclear_locus_38A_genomic_sequence
ggcgatgtgcataaagacattgtccgtggcacaaaaaatgccgaatatcacagtaagttattatagtttgtttcaaggagagcgtcaactgcgtcagtttagcgcgagatatcgtgcagaccagtgactgttggtgcagatgaaaacc-----------------t---gca-----tgtagtctattttgcaatgttgtctcattgttatggtccctttggtggattttgcggacgtgcattgcggaatagatactgcacagagcagagggatgaaattcatgccaacctagtcattggagac--------aactaccaaatttccg----------t-aattgcta--tttt------tattaaattgtaactaaattacaatctcaatttcttctaaatgtcttcatacattttcagatcatattttt
>gi|385283476|gb|JF900192.1|_Cyathopharynx_furcifer_nuclear_locus_38A_genomic_sequence
ggcgatgtgcataaagacattgtccgtggcacaaaaaatgccgaatatcacagtaagttgttatagtttgtttcaaggagagcgtcaagtgcgtcagttcagcgcgagatatcgtgcagaccagtgactgttggtgcagatgaaaacc-----------------tatagca-----tgtagtctattttgcaatgttgtctcattgttatggtccctttggtggattttgcggacgtgcattgcgnaatagatactgcacagagcagagggatgaaattcatgccaacctagtcgttggagac--------aactaccaaatttccgtatttgattctaaattgcta-ttttt------tattaaattttaactaaattacaatctcaatttcttctaaatgtcttcataaattttcagatcatattttt
>gi|385283473|gb|JF900189.1|_Cyphotilapia_frontosa_nuclear_locus_38A_genomic_sequence
ggcgatgtgcataaagacattgtccgtggcacaaaaaatgccgaatatcacagtaagttattatagtttgtttcaaggagagcgtcaactgcgtcagttcagcgcgagatatcgtgcagaccagtgactgttggtgcagatgaaaacc-----------------t---gca-----tgtagtctattttgcaatgttgtctcattgttatggtccctttggtggattttgcggacgtgcattgcggaatagatactgcacagagcagagggatgaaattaatgccaacttagtcgttggagac--------aactaccaaatttccgtatttgattct-aattgcta--tttt------tattaaattgtaactaaattacaatctcaatttcttctaaatgtcttcataaattttcagatcatattttt
>gi|385283477|gb|JF900193.1|_Cyprichromis_leptosoma_nuclear_locus_38A_genomic_sequence
ggcgatgtgcataaagacattgtccgtggcacaaaaaatgccgaatatcacagwaagttattatagtttgtttcaaggagagcgtcaactgcgtcagttcagcgcgagatatcgtgcagaccagtgactgttggtgcagatgaaaacc-----------------t---gca-----tgtagtctattttgcamtgttgtctcattgttatggtccctttggtggatttwgcrgacgtgcattgcggaatagatactgcacagagcagagggatgaaattcatgccaacctagtcgttggagac--------aactaccaaatttccgtatttgattct-aattgcta--tttt------tattaaattgtaactaaattacaatctcagtttcttctaaatgtcttcataaattttcagatcatattttt
>gi|385283479|gb|JF900195.1|_Ectodus_descampsii_nuclear_locus_38A_genomic_sequence
ggcgatgtgcataaagacattgtccgtggcacaaaaaatgccgaatatcacagtaagttattatagtttgtttcaaggagagcgtcaactgcgtcagttcagcgcgagatatcgtgcagaccagtgactgttggtgcagatgaaaacc-----------------tatagca-----tgtagtctgttttgcaatgttgtctcattgttatggtccctttggtggattttgcggaagtgcattgcggaatagatactgcacagagcagagggatgaaattcatgccaacctagtcgttggagac--------aactaccaaatttccgtatttgattct-aattgcta--tttt------tattaaattgtaactaaattacaatctcaatttcttctaaatgtcttcataaattttcagatcatattttt
>gi|385283480|gb|JF900196.1|_Eretmodus_cyanostictus_nuclear_locus_38A_genomic_sequence
ggcgatgtgcataaagacattgtccgtggcacaaaaaatgccgaatatcacagtaagttattatagtttgtttcaaggagagcgtcaactgcgtcagttcagcgcgagatatcgtgcagaccagtgactgttggtgcagatgaaaacc-----------------tatagca-----tgtagtctattttgcaatgttgtctcattgttatggtccctttggtggatttagcagacgtgcattgcggaatagatactgcacagagcagagggatnaaattcatgccaacctagtcgttggagac--------aactaccaaatttccgtatttgattct-aattgcta--tttt------tattaaattgtaactaaattacaatctcaatttcttctaaatgttttcataaattttcagatcatattttt
>gi|385283481|gb|JF900197.1|_Gnathochromis_permaxillaris_nuclear_locus_38A_genomic_sequence
ggcgatgtgcataaagacattgtccgtggcacaaaaaatgctgaatatcacagtaagttattatagtttgtttcaaggagagcgtcaactgcgtcagttcagcgcgagatatcgtgcagaccagtgactgttggtgcagatgaaaacc-----------------tgtagca-----tgtagtctgtttagcaatgttgtctcattgttatggtccctttggtggattttgcagacgtgcattgcggaatagatactgcacagagcagagggatgaaattcatgccaacctagtcgttggagac--------aactaccaaatttccgtatttgattct-aattgcta--tttt------tattaaattgtaactaaattacaatctcaatttcttctaaatgtcttcataaattttcagatcatattttt
>gi|385283482|gb|JF900198.1|_Gnathochromis_pfefferi_nuclear_locus_38A_genomic_sequence
ggcgatgtgcataaagacattgtccgtggcacaaaaaatgccgaatatcacagtaagttattatagtttgtttcaaggagagcgtcaactgcgtcagtttagcgcgagatatcgtgcagaccagtgactgttggtgcagatgaaaacc-----------------t---gca-----tgtagtctattttgcaatgttgtctcattgttatggtccctttggtggattttgcggacgtgcattgtggaatagatactgcacagagcagagggatgaaattcatgccaacctagtcgttggaaac--------aactaccaaatttccg----------t-aattgcta--tttt------tattaaattgtaactaaattacaatctcaatttcttctaaatgtcttcatacattttcagatcatattttt
>gi|385283483|gb|JF900199.1|_Grammatotria_lemairii_nuclear_locus_38A_genomic_sequence
ggcgatgtgcataaagacattgtccgtggcacaaaaaatgccgaatatcacagtaagttattatagtttgtttcaaggagagcgtcaactgcgtcagttcagcgcgagatatcgtgcagaccagtgactgttggtgcagatgaaaacc-----------------tatagca-----tgtagtctattttgcaatgttgtctcattgttatggtccctttggtggattttgcggacgtgcattgcggaatagatactgcacagagcagagggatgaaattcatgccaacccagtcgttggagac--------aactnccaaatttccgtatttgattct-aattgcta--tttt------tattaaattgtaactaaattacaatctcaatttcttctaaatgtcttcataaattttcagatcatattttt
>gi|385283485|gb|JF900201.1|_Greenwoodochromis_christyi_nuclear_locus_38A_genomic_sequence
ggcgatgtgcataaagacattgtccgtggcacaaaaaatgccgaatatcacagtaagttattatagtttgtttcaaggagagcgtcaactgcgtcagttcagcgcgagatatcgtgcagaccagtgactgttggtgcagatgaaaacc-----------------tatagca-----tgtagtctattttgcaatgttgtctcattgttatggtccctttggtggattttgcagacgtgcattgcggaatagatactgcacagagcagagggatgaaattcatgccaacytagtcgttggagac--------aactaccaaatttccgtatttgattct-aattgcta--tttt------tattaaattgtaactaaattacaatctcaatttcttctaaatgtcttcataaattttcagatcatattttt
>gi|385283465|gb|JF900181.1|_Haplochromis_burtoni_nuclear_locus_38A_genomic_sequence
ggcgatgtgcataaagacattgtccgtggcacaaaaaatgccgaatatcacagtaagttattatagtttgtttcaaggagagcgtcaactgcgtcagtttagcgcgagatatcgtgcagaccagtgactgttggtgcagatgaaaacc-----------------t---gca-----tgtagtctattttgcaatgttgtctcattgttatgttccctttggtggattttgcggacgtgcattgcggaatagatactgcacagagcagagggatgaaattcatgccaacctagtcgttggaaac--------aactaccaaatttccg----------t-aattgcta--tttt------tattaaattgtaactaaattacaatctcaatttcttctaaatgtcttcatacattttcagatcatattttt
>gi|385283486|gb|JF900202.1|_Haplotaxodon_microlepis_nuclear_locus_38A_genomic_sequence
ggcgatgtgcataaagacattgtccgtggcacaaaaaatgccgaatatcacagtaagttattatagtttgtttcaaggagagcgtcaactgcgtcagttcagcgcgagatatcgtgcagaccagtgactgttggtgcagatgaaaacc-----------------tatagca-----tgtagtctattttgcaatgttgcctcattgttatggtcccttcggtggattttgcagacgtgcattgcggaatagatactgcacagagcagagggatgaaattcaggccaacctagtcgttggagac--------aactaccaaatttccgtatttgattct-aattgcta--tttt------tattaaactgtaactaaattacaatctcaatttcttctaaatgtcttcataaattttcagatcatattttt
>gi|385283487|gb|JF900203.1|_Haplotaxodon_trifasciatus_nuclear_locus_38A_genomic_sequence
ggcgatgtgcataaagacattgtccgtggcacaaaaaatgccgaatatcacagtaagttattatagtttgtttcaaggagagcgtcaactgcgtcagttcagcgcgagatatcgtgcagaccagtgactgttggtgcagatgaaaacc-----------------tatagca-----tgtagtctattttgcaatgttgcctcattgttatggtcccttcggtggattttgcagacgtgcattgcggaatagatactgcacagagcagagggatgaaattcaggccaacctagtcgttggagac--------aactaccaaatttccgtatttgattct-aattgcta--tttt------tattaaactgtaactaaattacaatctcaatttcttctaaatgtcttcataaattttcagatcatattttt
>gi|385283516|gb|JF900232.1|_Interochromis_loocki_nuclear_locus_38A_genomic_sequence
ggcgatgtgcataaagacattgtccgtggcacaagaaatgccgaatatcacagtaagttattatagtttgtttcaaggagagcgtcaactgcgtcagtttagcgcgagatatcgtgcagaccagtgactgttggtgcagatgaaaacc-----------------t---gca-----tgtagtctattttgcaatgttgtctcattgttatggtccctttggtggattttgcggacgtgcattgcggaatagatactgcacagagcagagggatgaaattcatgccaacctagtcgttggagac--------aactaccaaatttccgtatttgattct-aattgcta--tttt------tattaaattgtaactaaattacaatctcaatttcttctaaatgtcttcatacattttcagatcatattttt
>gi|385283488|gb|JF900204.1|_Julidochromis_ornatus_nuclear_locus_38A_genomic_sequence
ggggatgtgcataaagacattgtccgtggcacaaaaaatgccgaatatcacagtaagttattatagttggtttcaaggagagcgtcaactgcgtcagttcggcgcgagatatcgtgcacagcagtgactgttggtgcagatataaacc-----------------tatagca-----tgtagtttattttgcaatgttgtctcattgttatggtcccttgggtggattttgcagacgtgcattgcggaatagatactgcacagagcagagggatgaaattcatgtcaatttagtcgttggagac--------aactaccaaattcccgtatttgattnt-aattgcta--tttt------tattaaat-gta-----------------------------------------------------------
>gi|385283489|gb|JF900205.1|_Lamprologus_callipterus_nuclear_locus_38A_genomic_sequence
ggcgatgtgcataaagacattgtccgtggcacaaaaaatgccgaatatcacagtaagttattatagttggtttcaaggagagcgtcaactgcgtcagttcggcgcgagatatcgtgcacagcagtgactgttggtgcagatataaacc-----------------tatagca-----tgtagtctattttgcaatgttgtctcattgttatggtccctttggtggattttgcagacgtgcattgcggaatagctactgcacagagcagagggatgaaattcatgccaacttagtcgttggagac--------aactaccaaatttccgtatttgattct-aattgcta--tttt------tattaaattgtaactaaattacaatctcgatttcttctaaatgtcttcataaattttcagatcatattttt
>gi|385283490|gb|JF900206.1|_Lamprologus_lemairii_nuclear_locus_38A_genomic_sequence
------gtgcataaagacattgtccgtggcacaaaaaatgccgaatatcacagtaagttattatagttggtttcaaggagaacgtcaactgcgtcagttcagcgcgagatatcgtgcacagcagtgactgttggtgcagatataaacc-----------------tatagca-----tgtagtgtattttgcaatgttgtctcattgttatggtccctttggtggattttgcagacgtgcattgcggaatagatactgcacagagcagagggatgaaattcatgccaacttagtcgttggagac--------aactaccaaattcccgtatttgattct-aattgcta-ttttt------tattaaattgtaactaaattacaatctcaatttcttctaaatgtcttcatacattttcagatcatattttt
>gi|385283491|gb|JF900207.1|_Lamprologus_ornatipinnis_nuclear_locus_38A_genomic_sequence
ggcgatgtgcataaagacattgtccgtggcacaaaaaatgccgaatatcacagtaagttattatagttggtttcaaggggagcgtcaactgcgtcagttcggcgcgagatatcgtgcagaccagtgactgttggtgcagatataaacc-----------------tatagca-----tgtagtgtattttgcattgttgtctcattgttatggtccctttggtggattttgcagacgtgcattgcggaatagatactgcacagagcagagggatgaaattcatgccaacttagtcgttggagac--------aactaccaaattcccgtatttgattct-aattgcta--tttt------tattaaattgtaactaaattataatctcaatttcttctaaatgtcttcatacattttcagatcatattttt
>gi|385283495|gb|JF900211.1|_Lepidiolamprologus_attenuatus_nuclear_locus_38A_genomic_sequence
ggcgatgtgcataaagacattgtccgtggcacaaaaaatgccgaatatcacagtaagttattatagttggtttcaaggggagcgtcaactgcgtcagttcggcgcgagatatcgtgcagaccagtgactgttggtgcagatataaacc-----------------tatagca-----tgtagtgtattttgcattgtcgtctcattgttatggtccctttggtggattttgcagacgtgcattgcggaatagatactgcacagagcagagggatgaaattcatgccaacttagtcgttggagac--------aactaccaaattcccgtatttgattct-aattgcta--tttt------tattaaattgtaactaaattacaatctcaatttcttctaaatgtcttcatacattttcagatcatattttt
>gi|385283496|gb|JF900212.1|_Lepidiolamprologus_elongatus_nuclear_locus_38A_genomic_sequence
ggcgatgtgcataaagacattgtccgtggcacaaaaaatgccgaatatcacagtaagttattatagttggtttcaaggggagcgtcaactgcgtcagttcggcgcgagatatcgtgcagaccagtgactgttggtgcagatataaacc-----------------tatagca-----tgtagtctattttgcattgttgtctcgttgttatggtccctttggtggattttgcagacgtgcattgcggaatagatactgcacagagcagagggatgaaattcatgccaacttagtcgttggagac--------aactaccaaattcccgtatttgattct-aattgcta--tttt------tattaaattgtaactaaa-----------------------------------------------------
>gi|385283497|gb|JF900213.1|_Lepidiolamprologus_profundicola_nuclear_locus_38A_genomic_sequence
------gtgcataaagacattgtccgtggcacaaaaaatgccgaatatcacagtaagttattatagttggtttcaaggggagcgtcaactgcgtcagttcggcgcgagatatcgtgcagaccagtgactgttggtgcagatataaacc-----------------tatagca-----tgtagtctattttgcattgttgtctcgttgttatggtccctttggtggattttgcagacgtgcattgcggaatagatactgcacagagcagagggatgaaattcatgccaacttagtcgttggagac--------aactaccaaattcccgtatttgattct-aattgcta--tttt------tattaaattgtaacnaaattacaatctcaatttcttctaaatgtcttcatacattttcagatcatattttt
>gi|385283492|gb|JF900208.1|_Limnochromis_abeelei_nuclear_locus_38A_genomic_sequence
-gcgatgtgcataaagacattgtccgtggcacaaaaaatgctgaatatcacagtaagttattatagtttgtttcaaggagagcgtcaactgcgtcagttcagcgcgagatatcgtgcagaccagtgactgttggtgcagatgaaaacc-----------------tgtagca-----tgtagtctgtttagcaatgttgtctcattgttatggtccctttggtggattttgcagacgtgcattgcggaatagatactgcacagagcagagggatgaaattcatgccaacctagtcgttggagac--------aactaccaaatttccgtatttgattct-aattgcta--tttt------tattaaattgtaactaaattacaatctcaatttcttctaaatgtcttcataaattttcagatcatattttt
>gi|385283494|gb|JF900210.1|_Limnochromis_auritus_nuclear_locus_38A_genomic_sequence
ggcgatgtgcataaagacattgtccgtggcacaaaaaatgccgaatatcacagtaagttattatagtttgtttcaaggagagcgtcaactgcgtcagttcagcgcgagatatcgtgcagaccagtgactgttggtgcagatgaaaacc-----------------tatagca-----tgtagtctattttgcaatgttgtctcattgttatggtccctttggtggattttgcagacgtgcattgcggaatagatactgcacagagcagagggatgaaattcatgccaacctagtcgttggagac--------aactaccaaatttccgtatttgattct-aattgcta--tttt------tattaaattgtaactaaattacaatctcaatttcttctaaatgtcttcataaattttcagatcatattttt
>gi|385283484|gb|JF900200.1|_Limnochromis_staneri_nuclear_locus_38A_genomic_sequence
ggcgatgtgcataaagacattgtccgtggcacaaaaaatgccgaatatcacagtaagttattatagtttgtttcaaggagagcgtcaactgcgtcagttcagcgcgagatatcgtgcagaccagtgactgttggtgcagatgaaaacc-----------------tatagca-----tgtagtctattttgcaatgttgtctcattgttatggtccctttggtggattttgcagacgtgcattgcggaatagatactgcacagagcagagggatgaaattcatgccaacctagtcgttggagac--------aactaccaaatttccgtatttgattct-aattgcta--tttt------tattaaattgtaactaaattacaatctcaatttcttctaaatgtcttcataaattttcagatcatattttt
>gi|385283498|gb|JF900214.1|_Limnotilapia_dardennii_nuclear_locus_38A_genomic_sequence
ggcgatgtgcataaagacattgtccgtggcacaaaaaatgccgaatatcacagtaagttattatagtttgtttcaaggagagcgtcaactgcgtcagtttagcgcgagatatcgtgcagaccagtgactgttggtgcagatgaaaacc-----------------t---gca-----tgtagtctattttgcaatgttgtctcattgttatggtccctttggtggattttgcggacgtgcattgcggaatagatactgcacagagcagagggatgaaattcatgccaacctagtcgttggaaac--------aactaccaaatttccg----------t-aattgcta--tttt------tattaaattgtaactaaattacaatctcaatttcttctaaatgtcttcatacattttcagatcatattttt
>gi|385283499|gb|JF900215.1|_Lobochilotes_labiatus_nuclear_locus_38A_genomic_sequence
ggcgatgtgcataaagacattgtccgtggcacaaaaaatgccgaatatcacagtaagttattatagtttgtttcaaggagagcgtcaactgcgtcagtttaccgcgagatatcgtgcagaccagtgactgttggtgcagatgaaaacc-----------------t---gca-----tgtagtctattttgcaatgttgtctcattgttatgttccctttggtggattttgcggacgtgcattgcggaatagatactgcacagagcagagggatgaaattcatgccaacctagtcgttggagac--------aactaccaaatttccgtatttgattct-aattgcta--tttt------tattaaattgtaactaaattacaatctcaatttcttctaaatgtcttcatacattttcagatcatattttt
>gi|385283500|gb|JF900216.1|_Microdontochromis_tenuidentatus_nuclear_locus_38A_genomic_sequence
ggcgatgtgcataaagacattgtccgtggcacaaaaaatgccgaatatcacagtaagttattatagtttgtttcaaggagagcgtcaactgcgtcagttcagcgcgagatatcgtgcagaccagtgactgttggtgcagatgaaaacc-----------------tatagca-----tgtagtctgttttgcaatgttgtctcattgttatggtccctttggtggattttgcggaagtgcattgcggaatagatactgcacagagcagagggatgagattcatgccaacctagtcgttggagac--------aactaccaaatt-----------------------------------------------------------------------------------------------------------
>gi|385283463|gb|JF900179.1|_Neolamprologus_fasciatus_nuclear_locus_38A_genomic_sequence
ggcgatgtgcataaagacattgtccgtggcacaaaaaatgccgaatatcacagtaagttattatagttggtttcaaggggagcgtcaactgcgtcagttcggcgcgagatatcgtgcacagcagtgactgttggcgcagatataaacc-----------------tatagca-----tgtagtgtattttgcaatgttgtctcattgttatggtccctttggtggattttgcagacgtgcattgcggaatagatactgcacagagcagagggatgaaattcatgccaacttagtcgttggagac--------aactaccaaattcccgtatttgattct-aattgcta--tttt------tattaaattgtaactaaattacaatctcaatttcttctaaatgtcttcatacattttcagatcatattttt
>gi|385283501|gb|JF900217.1|_Neolamprologus_furcifer_nuclear_locus_38A_genomic_sequence
ggcgatgtgcataaagacattgtccgtggcacaaaaaatgccgaatatcacagtaagttattatagttggtttcaaagggagcgtcaactgcgtcagttcggcgcgagatatcgtgcagaccagtgactgttggtgcagatataaatc-----------------tatagca-----tgtagtctattttgcaatgttgtctcattgttatggtccctttggtggattttgcagacgtgcattgcggaatagatactgcacagagcagagggatgaaattcatgccaacttagtcgttggagac--------aactaccaaattcccgtatttgattct-aattgcta--tttt------gattaaattgtaactaaattacaatctcaatttcttctaaatgtcttcatacattttcagatcatattttt
>gi|385283502|gb|JF900218.1|_Neolamprologus_modestus_nuclear_locus_38A_genomic_sequence
ggcgatgtgcataaagacattgtccgtggcacaaaaaatgccgaatatcacagtaagttattatagttggtttcaaggagagcgtcaacagcgtcagttcggcgcgagatatcgtgcacagcagtgactgttggtgcagatataaacc-----------------tatagca-----tgtagtctattttgcaatgttgtctcattgttatggtccctttggtggattttgcagacgtgcattgcggaatagatactgcacagagcagagggatgaaattcatgccaacttagtcgttggagac--------aactaccaaatttccgtatttgattct-aattgcta--tttt------tattaaattgtaactaaattacaatctcgatttcttctaaatgtcttcataaattttcagatcatattttt
>gi|385283503|gb|JF900219.1|_Neolamprologus_prochilus_nuclear_locus_38A_genomic_sequence
------gtgcataaagacattgtccgtggcacaaaaaatgccgaatatcacagtaagttattatagttggtttcaangngagcgtcaactgcgtcagttcngcgcnagatatcgtgcanancagtgactgttggtgcanatnaaaacc-----------------tatagca-----tgtagtctattttgcattgttgtctcattgttatggtccctttggtggattttgcagacgtgcattgcggaatagatactgcacagagcagagggatgaaattcatgccaacttagtcgttggagac--------aactaccaaattnccntatttgattct-aattgcta--tttt------tattaaattgtaactaaattacaatctcaatttcttctaaatgtcttcataaattttcagatcatattttt
>gi|385283504|gb|JF900220.1|_Neolamprologus_pulcher_nuclear_locus_38A_genomic_sequence
ggcgatgtgcataaagacattgtccgtggcacaaaaaatgccgaatatcacagtaagttattatagttggtttcaaggggagcgtcaactgcgtcagttcagcgcgagatatcgtgcacagcagtgactgttggtgcagatataaacc-----------------tatagca-----tgtagtctattttgcattgttgtctcattgttatggtccctttggtggattttgcagacgtgcattgcggaatagatactgcacagagcagagggatgaaattcataccaacttagtcgttggagac--------aactaccaaatttccgtatttgattct-aattgcta--tttt------gattaaattgtaactaaatac--------------------------------------------------
>gi|385283505|gb|JF900221.1|_Neolamprologus_savoryi_nuclear_locus_38A_genomic_sequence
ggcgatgtgcataaagacattgtccgtggcacaaaaaatgccgaatatcacagtaagttattatagttggtttcaaggggagcgtcaactgcgtcagttcagcgcgagatatcgtgcacagcagtgactgttggtgcagatataaacc-----------------tatagca-----tgtagtctattttgcattgttgtctcattgttatggtccctttggtggattttgcagacgtgcattgcggaatagatactgcacagagcagagggatgaaattcatgccaacttagtcgttggagac--------aactaccaaatttccgtatttgattct-aattgcta--tttt------gattaaattgtaactaaattacaatctcgatttcttctgaatgtcttcataaattttcagatcatattttt
>gi|385283506|gb|JF900222.1|_Neolamprologus_sexfasciatus_nuclear_locus_38A_genomic_sequence
ggcgatgtgcataaagacattgtccgtggcacaaaaaatgccgaatatcacagtaagttattatagtttgtttcaaggagagcgtcaactgtgtcagttcagcgccagatatcgtgcacagctgtgactgttggtgcagatataaacc-----------------tatagca-----tgtagtctattttgcaatgttgtatcattgttatggtccctttggtggattttgcagacgtgcattgcggaatagatactgcacagagcagagggatgaaattcatgccaacttagtcgttggagac--------aactaccaaattcccgtatttgattct-aattgcta--tttt------tattaaattgtaactaaattacaatctcaatttcttctaaatgtcttcataaattttcagatcatattttt
>gi|385283507|gb|JF900223.1|_Neolamprologus_tetracanthus_nuclear_locus_38A_genomic_sequence
------gtgcataaagacattgtccgtggcacaaaaaatgccgaatatcacagtaagttattatagttggtttcaaggagagcgtcaactgcgtcagttcggcgcgagatatcgtgcacagcagtgactgttggtgcagatataaacc-----------------tatagca-----tgtagtctattttgcaatgttgtctcattgttatggtccctttggtggattttgcagacgtgcattgcggaatagctactgcacagagcagagggatgaaattcatgccaacttagtcgttggagac--------aactaccaaatttccgtatttgattct-aattgcta--tttt------tattaaattgtaactaaattacaatctcgatttcttctaaatgtcttcataaattttcagatcatattttt
>gi|385283508|gb|JF900224.1|_Ophthalmotilapia_ventralis_nuclear_locus_38A_genomic_sequence
ggcgatgtgcataaagacattgtccgtggcacaaaaaatgccgaatatcacagtaagttgttatagtttgtttcaaggagagcgtcaagtgcgtcagttcagcgcgagatatcgtgcagaccagtgactgttggtgcagatgaaaacc-----------------tatagca-----tgtagtctattttgcaatgttgtctcattgttatggtccctttggtggattttgcggacgtgcnttgcggaatagatactgcacagagcagagggatgaaattcatgccaacctagtcgttggagac--------aactaccaaatttccgtatttgattct-aattgcta-ttttt------tattaaattgtaa----------------------------------------------------------
>gi|385283509|gb|JF900225.1|_Oreochromis_tanganicae_nuclear_locus_38A_genomic_sequence
ggcgatgtgcataaagacattgtccgtggcacaaaaaatgccgaatatcacagtaagttattatagtttgcttcaaggagagcgtcaactgcgtcagttcagcgcgagatatcgtgcagaccggtgactgtcggtgcagatgaaaacc-----------------tatagca-----tgtagtctgttgtgcagtgttgtctcatttttatggttcctttggtggatcttgcagacgtgcattgcggaatagatactgcacagagcagaggaatgaaattcatgccaacctagt--------------------------------cgtatttgattct-aattgcta--tttt------tattgaattgtaactaaattacaatctcaatttcttctaaatgtcttcataaattttcagatcatattttt
>gi|385283510|gb|JF900226.1|_Paracyprichromis_brieni_nuclear_locus_38A_genomic_sequence
ggcgatgtgcataaagacattgtccgtggcacaaaaaatgccgaatatcacagtaagttattatagtttgtttcaaggagagcgtcaactgcgtcagttcagcgcgagatatcgtgcagaccagtgactgttggtgcagatgaaaacc-----------------t---gca-----tgtagtcta-tttgcaatgttgtctcattgttatggtccctttggtggatttagcagacgtgcattgcggaatagatactgcacagagcagagggatgaaattcatgccaacctagtcgttggagac--------aactaccaaatttccgtatttgattct-aattgcta--tttt------tattaaattgtaactaaattacaatctcagtttcttctaaatgtcttcataaattttcagatcatattttt
>gi|385283511|gb|JF900227.1|_Perissodus_microlepis_nuclear_locus_38A_genomic_sequence
ggcgatgtgcataaagacattgtccgtggcacaaaaaatgccgaatatcacagtaagttattatagtttgtttcaaggagagcgtcaactgcgtcagttcagcgcgagatatcgtgcagaccagtgactgttggtgcagatgaaaacc-----------------tatagca-----tgtagtctattttgcaatgttgcctcattgttatggtcccttcggtggattttgcagacgtgcattgcggaatagatactgcacagagcagagggatgaaattcaggccaacctagtcgttggagac--------aactaccaaatttccgtatttgattct-aattgcta--tttt------tattaaactgtaactaaattacaatctcaatttcttctaaatgtcntcataaattttcagatcatattttt
>gi|385283514|gb|JF900230.1|_Petrochromis_famula_nuclear_locus_38A_genomic_sequence
ggcgatgttcataaagacattgtccgtggcacaaaaaatgccgaatatcacagtaagttattatagtttgtttcaaggagagcgtcaactgcgtcagtttagcgcgagatatcgtgcagaccagtgactgttggtgcagatgaaaacc-----------------t---gca-----tgtagtctattttgcaatgttgtctcattgttatgttccctttggtggattttgcggacgtgcattgcggaatagatactgcacagagcagagggatgaaattcatgccaacctagtcgttggagac--------aactaccaaatttccgtatttgattct-aattgcta--tttt------tattaaattgtaacnaaattacaatctcaatttcttctaaatgtcttcatacattttcagatcatattttt
>gi|385283515|gb|JF900231.1|_Petrochromis_fasciolatus_nuclear_locus_38A_genomic_sequence
ggcgatgtgcataaagacattgtccgtggcacaaaaaatgccgaatatcacagtaagttattatagtttgtttcaaggagagcgtcaactgcgtcagtttagcgcgagatatcgtgcagaccagtgactgttggtgcagatgaaaacc-----------------t---gca-----tgtagtctattttgcaatgttgtctcattgttatggtccctttggtggattttgcggacgtgcattgcggaatagatactgcacagagcagagggatgaaattcatgccaacctagtcgttggagac--------aactaccaaatttccgtatttgattct-aattgcta--tttt------tattaaattgtaactaaattacaatctcaatttcttctaaatgtcttcatacattttcagatcatattttt
>gi|385283517|gb|JF900233.1|_Petrochromis_macrognathus_nuclear_locus_38A_genomic_sequence
ggcgatgttcataaagacattgtccgtggcacaaaaaatgccgaatatcacagtaagttattatagtttgtttcaaggagagcgtcaactgcgtcagtttagcgcgagatatcgtgcagaccagtgactgttggtgcagatgaaaacc-----------------t---gca-----tgtagtctattttgcaatgttgtctcattgttatgttccctttggtggattttgcggacgtgcattgcggaatagatactgcacagagcagagggatgaaattcatgccaacctagtcgttggagac--------aactaccaaatttccgtatttgattct-aattgcta--tttt------tattaaattgtaaccaaattacaatctcaatttcttctaaatgtcttcatacattttcagatcatattttt
>gi|385283518|gb|JF900234.1|_Petrochromis_polyodon_nuclear_locus_38A_genomic_sequence
ggcgatgttcataaagacattgtccgtggcacaaaaaaagccgaatatcacagtaagttattatagtttgtttcaaggagagcgtcaactgcgtcagtttagcgcgagatatcgtgcagaccagtgactgttggtgcagatgaaaacc-----------------t---gca-----tgtagtctattttgcaatgttgtctcattgttatgttccctttggtggattttgcggacgtgcattgcggaatagatactgcacagagcagagggatgaaattcatgccaacctagtcgttggaaac--------aactaccaaatttccgtanttgattct-aattgcta--tttt------tattaaattgtaactaaattacaatctcaatttcttctaaatgtcttcatacattttcanataanat----
>gi|385283513|gb|JF900229.1|_Petrochromis_trewavasae_ephippium_nuclear_locus_38A_genomic_sequence
ggcgatgttcataaagacattgtccgtggcacaaaaaatgccgaatatcacagtaagttattatagtttgtttcaaggagagcgtcaactgcgtcagtttagcgcgagatatcgtgcagaccagtgactgttggtgcagatgaaaacc-----------------t---gca-----tgtagtctattttgcaatgttgtctcattgttatggtccctttggtggattttgcggacgtgcattgcggaatagatactgcacagagcagagggatgaaattcatgccaacctagtcgttggaaac--------aactaccaaatttccg----------t-aattgcta--tttt------tattaaattgtaactaaattacaatctcaatttcttctaaatgtcttcatacattttcagatcatattttt
>gi|385283512|gb|JF900228.1|_Perissodus_paradoxus_nuclear_locus_38A_genomic_sequence
ggcgatgtgcataaagacattgtccgtggcacaaaaaatgccgaatatcacagtaagttattatagtttgtttcaaggagagcgtcaactgcgtcagttcagcgcgagatatcgtgcagaccagtgactgttggtgcagatgaaaacc-----------------tatagca-----tgtagtctattttgcaatgttgcctcattgttatggtcccttcggtggattttgcagacgtgcattgcggaatagatactgcacagagcagagggatgaaattcaggccaacctagtcgttggagac--------aactaccaaatttccgtatttgattct-aattgcta--tttt------tattaaactgtaactaaattacaatctcaatttcttctaaatgtcttcataaattttcagatcatattttt
>gi|385283519|gb|JF900235.1|_Plecodus_straeleni_nuclear_locus_38A_genomic_sequence
ggcgatgtgcataaagacattgtccgtggcacaaaaaatgccgaatatcacagtaagttattatagtttgtttcaaggagagcgtcaactgcgtcagttcagcgcgagatatcgtgcagaccagtgactgttggtgcagatgaaaacc-----------------tatagca-----tgtagtctattttgcaatgttgcctcattgttatggtcccttcggtggattttgcagacgtgcattgcggaatagatactgcacagagcagagggatgaaattcaggccaacctagtcgttggagac--------aactaccaaatttccgtatttgattnt-aattgcta--tttt------tattaaactgtaactaaattac-------------------------------------------------
>gi|385283520|gb|JF900236.1|_Pseudosimochromis_curvifrons_nuclear_locus_38A_genomic_sequence
ggcgatgtgcataaagacattgtccgtggcacaaaaaatgccgaatatcacagtaagttattatagtttgtttcaaggagagcgtcaactgcgtcagtttagcgcgagatatcatgcagaccagtgactgttggtgcagatgaaaacc-----------------t---gca-----tgtagtctattttgcaatgttgtctcattgttatggtccctttggtggattttgcggacgtgcattgcggaatagatactgcacagagcagagggatgaaattcatgccaacctagtcgttggaaac--------aactaccaaatttccg----------t-aattgcta--tttt------tattaaattgtaactaaattacaatctcaatttcttctaaatgtcttcatacattttcagatcatattttt
>gi|385283521|gb|JF900237.1|_Reganochromis_calliurus_nuclear_locus_38A_genomic_sequence
ggcgatgtgcataaagacattgtccgtggcacaaaaaatgccgaatatcacagtaagttattatagtttgtttcaaggagagcgtcaactgcgtcagttcagcgcgagatatcgtgcagaccagtgactgttggtgcagatgaaaacc-----------------tatagca-----tgtagtctattttgcaatgttgtctcattgttatggtccctttggtggattttgcagacgtgcattgcggaatagatactgcacagagcagagggatgaaattcatgccaacttagtcgttggagac--------aactaccaaatttccgtatttgattct-aattgcta--tttt------tattaaattgtaactaaattacaatctcaatttcttctaaatgtcttcataaattttcagatcatattttt
>gi|385283522|gb|JF900238.1|_Simochromis_babaulti_nuclear_locus_38A_genomic_sequence
ggcgatgtgcataaagacattgtccgtggcacaaaaaatgccgaatatcacagtaagttattatagtttgtttcaaggagagcgtcaactgcgtcagtttagcgcgagatatcgtgcagaccagtgactgttggtgcagatgaaaacc-----------------t---gca-----tgtagtctattttgcaatgttgtctcattgttatgttccctttggtggattttgcggacgtgcattgcggaatagatactgcacagagcagagggatgaaattcatgccaacctagtcgttggaaac--------aactaccaaatttccg----------t-aattgcta--tttt------tattaaattgtaactaaattacaatctcaatttcttctaaatgtcttcatacattttcagatcatattttt
>gi|385283523|gb|JF900239.1|_Simochromis_diagramma_nuclear_locus_38A_genomic_sequence
ggcgatgtgcataaagacattgtccgtggcacaaaaaatgccgaatatcacagtaagttattatagtttgtttcaaggagagcgtcaactgcgtcagtttagcgcgagatatcgtgcagaccagtgactgttggtgcagatgaaaacc-----------------t---gca-----tgtagtctattttgcaatgttgtctcatcgttatgttccctttggtggattttgcggacgtgcattgcggaatagatactgcacagagcagagggatgaaattcatgccaacctagtcgttggagac--------aactaccaaatttccg----------t-aattgcta--tttt------tattaaattgtaactaaattacaatctcaatttcttctaaatgtcttcatacattttcagatcatattttt
>gi|385283524|gb|JF900240.1|_Telmatochromis_dhonti_nuclear_locus_38A_genomic_sequence
ggcgatgtgcataaagacattgtccgtggcacaaaaaatgccgaatatcacagtaagttattatagtttgtttcaaggggagcgtcaactgcgtcagttcggcgcgagatatcgtgcacagcagtgactgttggtgcagatataaacc-----------------tatagca-----tgtagtctattttgcaatgttgtctcattgttatggtccctttggtggattttgcagacgtgcattgcggaatagatactgcacagagcagagggatgaaattcatgccaacttagtcgttggagac--------aactaccaaatttccatatttgattct-aattgcta--tttt------tattaaattgtaactaaattacaatctcaatttcttctaaatgtcttcatacattttcagatcatattttt
>gi|385283525|gb|JF900241.1|_Trematocara_marginatum_nuclear_locus_38A_genomic_sequence
ggcgatgtgcataaagacattgtccgtggcacaaaaaatgccgaatatcacagtaagttattatagtttgtttcaaggagagcgtcaactgcgtcagttcagcgcgagatatcgtgcagaccagtgactgttggtgcagatgaaaacc-----------------tatagcatgtactgtagtctattttgcaatgttgtctcattgttatggtccctttggtggattttgcagacgtgcattgcggaatagatactgcacagagcagagggatgaaattcatgccaacctagtcgttggagac--------aactaccaaatttccgtatttaattct-aattgcta--tttt------tattaaattgtaactaaattacaatctcaatttcttctaaatgtcttcataaattttcagatcatattttt
>gi|385283526|gb|JF900242.1|_Trematocara_nigrifrons_nuclear_locus_38A_genomic_sequence
ggcgatgtgcataaagacattgtccgtggcacaaaaaatgccgaatatcacagtaagttattatagtttgtttcaaggagagcgtcaactgcgtcagttcagcgcgagatatcgtgcagaccagtgactgttggtgcagatgaaaacctatagcatgtacagcagtatagca-----tgtagtctattttgcaatgttgtctcattgttatggnccctttggtggattttgcagacntgcattgcggaatagntactgcaatgancagagggatgaaattcangccaaacacgtcgttggagac--------aactaccaaatttccgtatttgattct-aattgcta--tttt------tnttaaattnnncttaatttctantctaaatttntntaaattttcttattaaatttttga-----------
>gi|385283474|gb|JF900190.1|_Trematochromis_benthicola_nuclear_locus_38A_genomic_sequence
--cgatgtgcataaagacattgtccgtggcacaaaaaatgccgaatatcacagtaagttattatagtttgtttcaaggagagcgtcaactgcgtcagttcagcgcgagatatcgtgcagaccagtgactgttggtgcagatgaaaacc-----------------t---gca-----tgtagtctattttgcaatgttgtctcattgttatggtccctttggtggattttgcggacgtgcattgcggaatagatactgcacagagcagagggatgaaattaatgccaacttagtcgttggagac--------aactaccaaatttccgtatttgattct-aattgcta--tttt------tattaaattgtaactaaattacaatctcaatttcttctaaatgtcttcataaattttcagatcatattttt
>gi|385283493|gb|JF900209.1|_Triglachromis_otostigma_nuclear_locus_38A_genomic_sequence
ggcgatgtgcataaagacattgtccgtggcacaaaaaatgccgaatatcacagtaagttattatagtttgtttcaaggagagcgtcaactgcgtcagttcagcgcgagatatcgtgcagaccagtgactgttggtgcagatgaaaacc-----------------tatagca-----tgtagtctattttgcaatgttgtctcattgttatggtccctttggtggattttgcagacgtgcattgcggaatagatactgcacagagcagagggatgaaattcatgccaacttagtcgttggagac--------aactaccaaattwccgyatttgattct-aattgcta--tttt------tattaaattgtaactaaattacaatctcaatttcttctaaatgtcttcataaattttcagatcatattttt
>gi|385283527|gb|JF900243.1|_Tropheus_moorii_nuclear_locus_38A_genomic_sequence
ggcgatgtgcataaagacattgtccgtggcacaaaaaatgccgaatatcacagtaagttattatagtttgtttcaaggagagcgtcaactgcgtcagtttagcgcgagatatcgtgcagaccagtgactgttggtgcagatgaaaacc-----------------t---gca-----tgtagtctattttgcaatgttgtctcatngttatgntccctttggtggattttgcggacgtgcattgcggaatagatactgcacagagcagagggatgaaattcatgccaacctagtcgttgganac--------aactaccaaatttccg----------t-aattgcta--tttt------tattaaattgtaactaaattacaatctcaatttcttctaaatgtcttcatacattttcagatcatattttt
>gi|385283528|gb|JF900244.1|_Tylochromis_polylepis_nuclear_locus_38A_genomic_sequence
ggcgatgtgcataaagacattgtccgaggcacaaaaaatgccgagtatcacagtaagttattatagtttgcttcaaggagagcgtcaactgcgtcagttcagcgcgaggtatc----------gtgactgttggtgcagatgaaaacc-----------------tatagca-----tgtagtgtattgtgcagtgtcatctcatt-tcaaggtccctttggtggatcttgcagacgtgcattgcggaatagctactgcacagagcagaggaatgaaattcataccaaccttgtagttggagactacaaaaatactacaaaatttccgtatttgcttct-aattgcta--tttt------tattgtattgtaagtaaattagaatttgagtttcttctaaatgttttcataaattttcagatcatattttt
>gi|385283529|gb|JF900245.1|_Variabilichromis_moorii_nuclear_locus_38A_genomic_sequence
ggcgatgtgcataaagacattgtccgtggcacaaaaaatgccgaatatcacagtaagttattata----gtttcaaggagaacgtcaactgcgtcagttcggcgcgagatatcgtgcacagcagtgactgttggtgcagatataaacc-----------------tatagca-----tgtagtctattttgcaatgttgtctcattgttatggtccctttggtggattttgcagacgtgcattgcggaaaagatactgcacagagcagagggatgaaattcatgccaacttagtcgttggagac--------aacaaccaaatttccgtatttgattct-aattgcta-ttttt------tattaaattgtaaataaattacaatctcaatttcttctaaatgtcttcataaattttcagatcatattttt
>gi|385283530|gb|JF900246.1|_Xenotilapia_flavipinnis_nuclear_locus_38A_genomic_sequence
ggcgatgtgcataaagacattgtccgtggcacaaaaaatgccgaatatcacagtaagttattatagtttgtttcaaggagagcgtcaamtgcgtcagttcagcgcgagatatcgtgcagaccagtgactgttggtgcagatgaaaacc-----------------tttagca-----tgtagtctgttttgcaatgttgtctcattgttatggtccctttggtggattttgcggaagtgcattgcggaatagatactgcacagagcagagggatgaaattcatgccaacctagtcgttggagac--------aactaccaaatttccgtatttgattct-aattgcta-ttttt------tattaaattgtaactaaattacaatctcaatttcttctaaatgtcttcataaattttcagatcatattttt
>gi|385283464|gb|JF900180.1|_Xenotilapia_leptura_nuclear_locus_38A_genomic_sequence
ggcgatgtgcataaagacattgtccgtggcacaaaaaatgccgaatatcacagtaagttattatagtttgtttcaaggagagcgtcaactgcgtcagttcagcgcgagatatcgtgcagaccagtgactgttggtscagatgaaaacc-----------------tatagca-----tgtagtctattttgcaatgttgtctcattgttatggtccctttggtggattttgcggacgtgcattgcggaatagatactgcacagagcagagggatgaaattcatgccaacctagtcgttggagac--------aactaccaaatttccgtatttgattct-aattgcta--tttt------tattaaattgtaactaaattacaatctcaatttcttctaaatgtcttcataaattttcagatcatattttt
>gi|385283478|gb|JF900194.1|_Xenotilapia_melanogenys_nuclear_locus_38A_genomic_sequence
ggcgatgtgcataaagacattgtccgtggcacaaaaaatgccgaatatcacagtaagttattatagttcgtttcaaggagagcgtcaactgcgtcagttcagcgcgagatatcgtgcagaccagtgactgttggtgcagatgaaaacc-----------------tatagca-----tgtagtctgttttgcaatgttgtctcattgttatggtccctttggtggattttgcggaagtgcattgcggaatagatactgcacagagcagagggatgagattcatgccaacctagtcgttggagac--------aactaccaaatttccgtatttgattct-aattgcta-ttttt------tattaaattgtaactaaattacaatctcaatttcttctaaatgtcttcataaattttcagatcatattttt
>gi|385283531|gb|JF900247.1|_Xenotilapia_spiloptera_nuclear_locus_38A_genomic_sequence
ggcgatgtgcataaagacattgtccgtggcacaaaaaatgccgaatatcacagtaagttattatagttcgtttcaaggagagcgtcaactgcgtcagttcagcgcgagatatcgtgcagaccagtgactgttggtgcagatgaaaacc-----------------tatagca-----tgtagtctgttttgcaatgttgtctcattgttatggtccctttggtggattttgcggaagtgcattgcggaatagatactgcacagagcagagggatgaaattcatgccaacctagtcgttggagac--------aactaccaaatttccgtatttgattct-aattgcta--tttt------tattaaattgtaactaaattacaa-----------------------------------------------
